# Supplementary material for: RIN2 reveals a novel role in regulating proliferation and early adipogenesis of chicken preadipocytes
Source: Front Vet Sci. 2026 Apr 27;13:1770852. doi: 10.3389/fvets.2026.1770852 (PMC13158677; doi:10.3389/fvets.2026.1770852)
Supplement: Supplementary file 1 [file Supplementary_file_1.xlsx]

## Sheet: Sheet3
gene_name	FPKM.k1	FPKM.k2	FPKM.k3	FPKM.k4	FPKM.g1	FPKM.g2	FPKM.g3	FPKM.g4
PANX2	0.0001	0.0001	0.0001	0.0001	0.0001	0.0001	0.0001	0.0001
C10orf88	17.096	16.4933	16.049	16.9228	14.8198	15.3741	14.8764	13.7913
CTRB2	0.0001	0.073508	0.0001	0.0001	0.0001	0.0001	0.062626	0.0001
WFIKKN1	0.013558	0.0001	0.072224	0.0001	0.0001	0.0001	0.036724	0.046859
ENSGALG00000000048	0.220552	0.423334	0.367828	0.453537	0.13565	0.254208	0.324385	0.145372
LAMTOR3	31.5348	34.0169	35.4097	32.0958	34.677	30.2886	32.7182	33.9117
TUBB3	0.105292	0.238074	0.415248	0.289218	0.196656	0.154323	0.102474	0.176111
SPR	15.7425	15.9916	14.6725	16.4361	14.7073	15.0776	15.253	16.2319
ENSGALG00000000071	4.21464	4.53806	4.71779	4.61653	3.69084	4.27949	4.27299	4.00135
IL4I1	0.0655428	0.107187	0.069178	0.0001	0.0001	0.0231143	0.0203462	0.0259617
TIMM17B	51.5295	54.799	53.1702	56.3713	49.125	50.3979	53.6524	51.7944
INTS4	14.9094	15.8167	14.4272	15.6363	12.8528	14.1216	14.0167	15.1816
ADIPOR1	22.0311	24.6035	22.674	23.6792	22.7978	22.4352	22.4539	23.6957
UBE2T	17.4211	20.6826	19.7007	18.6124	20.7943	19.2435	15.7316	19.9344
ENSGALG00000000104	0.979743	0.89064	1.14863	1.04806	1.14946	0.891598	1.10233	1.10472
LRIF1	10.7068	10.3531	10.8728	10.0144	10.5295	11.0495	10.2705	10.5016
TRIM7	2.36779	2.51713	2.04198	2.54863	2.47894	2.76929	2.01515	2.29897
AFMID	6.18592	5.97736	7.6357	6.17035	6.68552	5.83172	6.08799	6.93559
PLP1	0.065696	0.07606	0.0001	0.0001	0.0001	0.0001	0.0001	0.0001
HEP21	0.0001	0.0001	0.0001	0.0001	0.0001	0.0001	0.0001	0.0001
BMP10	0.0001	0.0001	0.0184	0.0001	0.0001	0.0001	0.0001	0.0001
GNB2L1	313.755	319.93	316.682	313.982	309.52	306.374	297.491	314.757
TCF25	40.447	39.8547	38.0103	38.6323	38.5676	39.6352	35.0775	38.2003
BLEC2	0.0001	0.0001	0.120817	0.0001	0.0001	0.0001	0.0001	0.0001
SNRPE	71.574	72.2419	63.7397	69.4182	65.5893	63.5483	65.274	68.8942
BLB1	0.7612	1.61107	1.13729	0.68327	0.733813	0.523534	0.748602	1.00359
CEPT1	17.454	15.7822	9.54333	15.13	15.2283	15.5651	8.69534	15.7851
SUPT6H	44.0473	47.5664	48.3067	46.5801	42.2706	46.0941	45.0797	41.5747
RPL9	426.29	424.864	415.756	432.419	427.927	417.248	402.453	435.188
ADAMTS19	0.0001	0.0001	0.0001	0.0001	0.0001	0.0001	0.0001	0.0001
DENND2D	1.23276	0.549633	0.878308	0.899404	1.19636	1.31286	0.72794	0.906532
BRD2	70.3129	75.3861	76.9575	78.796	66.4672	70.9753	67.9832	64.5787
DMA	4.36643	3.70608	6.30136	3.92139	9.15474	5.34785	7.07342	5.99896
ISOC1	4.3423	3.73616	4.48772	3.73562	4.33849	4.84566	3.78865	4.62709
DMB1	0.085817	0.0001	0.018091	0.038839	0.005748	0.124984	0.109388	0.0001
MYBPHL	0.026647	0.0579	0.0001	0.0001	0.027244	0.0001	0.057845	0.0001
ADORA1	0.019888	0.0001	0.0001	0.0001	0.0001	0.0001	0.0001	0.0001
MYOG	0.0001	0.0001	0.0001	0.0001	0.0001	0.0001	0.0001	0.0001
SLC27A6	0.0001	0.0001	0.0001	0.0001	0.0001	0.0214902	0.0001	0.0240512
MTCH1	5.53363	5.50213	5.00059	5.83926	6.15334	6.10372	6.13446	5.64593
YTHDC2	4.45192	4.75825	4.5324	4.49513	4.7976	5.07598	4.53136	4.61901
SLC23A2	7.71886	8.42787	8.53235	7.56366	6.65502	8.12547	6.59122	7.07985
PLEKHM1	8.87743	8.53024	9.2708	8.05559	7.94687	8.08941	7.98384	7.55319
MCC	10.2491	9.34146	9.04313	9.82187	10.3403	9.50582	9.42405	10.4597
PRNP	16.9057	16.9248	14.9796	16.5998	21.7915	17.9772	17.3163	21.1921
DCP2	4.74734	4.60272	5.29786	4.84278	4.82515	5.69534	4.01407	5.5327
PPFIA4	0.0001	0.0001	0.0001	0.0001	0.0001	0.0001	0.0001	0.020792
SRP19	29.9137	32.0679	32.1708	29.3959	26.8257	31.8125	26.603	26.0785
APC	9.04084	7.81545	3.24756	7.40691	9.03778	10.3274	10.2591	9.85822
TMEM183A	28.5932	24.396	29.7384	29.0361	23.9952	27.9266	25.2791	21.6109
MGAT4C	0.143779	0.137878	0.260996	0.182225	0.0001	0.154095	0.162195	0.103601
TMEM9	1.08447	0.924259	1.02601	1.19345	1.84265	1.66996	1.70119	1.38691
DPYSL2	44.9007	43.5089	41.511	43.7162	50.9382	44.0699	45.0992	45.9068
SP2	10.4705	11.6335	10.6774	12.2931	10.8087	10.1932	10.2704	10.9439
EPB41L4A	0.285761	0.0601123	0.13306	0.0391022	0.0267026	0.211659	0.0469605	0.0317756
PPP2R2A	214.015	236.904	226.661	224.617	201.351	214.944	212.574	204.347
STARD4	13.7726	18.9385	17.2571	17.1944	13.4596	15.3011	16.1228	13.1924
EBF2	1.4584	2.3752	2.00781	1.99713	2.36961	2.11381	2.31897	1.99702
RDM1	16.6667	16.7482	14.45	17.4149	15.9136	16.2926	16.2978	16.0123
CAMK4	0.0001	0.0001	0.0001	0.041352	0.0001	0.0001	0.0001	0.0001
WDR36	18.6306	18.1003	17.6046	18.4091	16.8915	16.8724	17.1087	17.8346
GH	0.169004	0.117044	0.07363	0.045513	0.026865	0.212927	0.112867	0.271977
CD79B	0.0001	0.0001	0.019904	0.05368	0.0001	0.031775	0.014338	0.0001
SLC25A46	8.39475	7.42969	8.79774	8.48246	8.63608	9.17082	8.20792	9.90065
MAN2A1	6.96006	7.03717	7.26121	6.61434	7.15211	7.02888	7.15811	6.7621
PSMF1	44.9806	54.5552	54.6687	48.6912	43.429	47.0472	47.271	42.057
ENSGALG00000000264	5.53327	4.0374	4.18916	5.16623	5.46855	4.77872	4.19167	5.28441
FER	6.86777	6.60087	5.55764	6.3536	6.65542	7.30948	6.87791	6.97182
ENSGALG00000000274	0.0001	0.0001	0.0001	0.0001	0.0001	0.0001	0.0001	0.0001
KCTD9	59.6157	64.5841	65.096	63.603	55.7231	62.1037	58.716	56.4998
FBXL17	5.1227	4.95392	5.46415	5.11621	4.55706	5.36721	6.85694	7.09777
GnRH-I	2.34167	3.26555	3.66803	2.12704	3.06384	2.12876	2.80495	2.65432
EFNA5	4.51491	4.89577	4.58664	5.20767	4.36016	4.54221	4.52474	4.56496
HOXB4	41.3338	47.2153	45.6205	43.9248	44.3478	45.0937	45.0071	45.9815
ENSGALG00000000293	1.63513	1.77443	1.44079	1.72413	1.43248	1.63568	1.29352	1.04883
ENSGALG00000000295	0.0560642	0.0223665	0.0347634	0.0123304	0.0001	0.0168714	0.0148505	0.0236872
PCNX1	41.8647	42.9489	43.4451	41.9745	40.9268	42.0566	42.7892	41.9261
PKP1	0.025499	0.0001	0.0001	0.0001	0.0001	0.0001	0.0001	0.0001
TNNT2	0.0001	0.204287	0.0001	0.0001	0.0001	0.0001	0.0001	0.0001
ENSGALG00000000309	1.69709	1.47788	1.5952	1.2468	1.50791	1.1575	1.52733	1.59008
DOCK5	17.6553	20.7217	22.6926	19.6391	21.2182	21.1944	21.9811	20.051
TNNI1	0.0001	0.0001	0.0001	0.207443	0.238431	0.0001	0.0001	0.0001
NEFL	0.0001	0.0001	0.0001	0.0001	0.173408	0.0001	0.0001	0.0001
NEFM	0.0001	0.0001	0.0001	0.0001	0.0001	0.0001	0.0001	0.0001
CSRP1	67.9854	67.2884	65.4217	66.4949	82.0874	74.1046	68.6533	76.4973
AHCYL1	10.2113	10.4147	10.7408	10.1342	10.1495	10.0762	10.8431	9.94811
PPP1R12B	5.43587	5.23386	5.1106	5.13053	5.2907	5.03373	5.38502	5.81101
CTXN1	0.0001	0.0001	0.0001	0.0001	0.0001	0.0001	0.0001	0.0001
KRTAP10-4	0.0001	0.0001	0.0001	0.0001	0.0001	0.0001	0.0001	0.0001
PSMC5	120.15	121.904	115.174	113.561	107.696	115.077	110.66	112.823
TIMM44	22.9863	23.0299	23.4857	24.7117	21.5454	25.354	22.4733	23.4224
ENSGALG00000000357	0.0001	0.0001	0.0001	0.0001	0.0001	0.0001	0.0001	0.0001
STC1	0.0001	0.0001	0.0001	0.0001	0.02943	0.0001	0.0001	0.0001
NKX2-6	0.0001	0.0001	0.0001	0.0001	0.0001	0.0001	0.0001	0.0001
ASIC2	0.218702	0.350616	0.392375	0.309395	0.0001	0.302573	0.278703	0.357893
CRHR1	0.0001	0.0001	0.0001	0.0001	0.0001	0.0001	0.0001	0.0001
RNPEP	9.63693	9.1023	8.30884	9.19842	9.50722	9.19414	10.1374	9.45084
HNRNPM	243.414	243.383	240.43	256.553	231.908	245.663	254.944	237.443
SLC25A37	55.3237	59.1379	60.2611	54.5699	54.3464	53.6334	54.4719	53.149
ITGB3	10.1918	11.1026	11.3015	11.1247	10.323	10.2948	10.1776	10.4724
ENTPD4	22.8822	25.6336	23.695	24.7712	21.5739	21.0963	21.3641	19.0922
SLC6A17	0.079593	0.226227	0.331513	0.231153	0.050719	0.224771	0.162699	0.170588
METTL2B	17.2876	15.1984	16.5442	16.0172	17.3733	14.8712	13.9881	14.667
IPO9	43.471	46.0714	46.3968	45.6928	44.674	45.0523	45.8825	41.5592
DUSP28	0.0001	0.0001	0.0001	0.0001	0.0001	0.0001	0.0001	0.0001
KCNC4	0.0001	0.0001	0.0001	0.0001	0.0001	0.0001	0.0001	0.0001
RBM15	4.30465	5.48359	4.65648	4.31911	4.45753	5.0666	4.79762	4.9542
LOXL2	89.0888	77.4192	76.0336	80.2229	101.299	86.0528	92.9855	100.18
COPS2	56.5173	53.5804	56.5974	55.6634	53.6761	60.7692	53.5335	54.1646
ENSGALG00000000407	30.2739	30.496	25.2049	30.3472	25.1602	25.4837	25.5529	25.4896
CHMP7	67.3937	74.1715	77.7468	74.0844	72.1106	76.0085	74.0046	69.7828
TLK2	53.0412	56.7021	60.5831	54.9283	44.2613	49.2281	49.3536	47.3807
SLC16A4	0.0510475	0.124367	0.16054	0.0388299	0.0182525	0.0151855	0.0220834	0.0875048
LAMTOR5	36.0819	36.6467	37.0831	41.9894	38.1435	38.5735	37.6074	39.9653
CMTM3	50.4419	52.5755	51.6003	53.0623	53.5592	52.2928	52.5261	51.4049
SPPL2C	15.2432	15.5721	15.7945	15.3157	15.3233	14.9162	15.7639	15.1777
ENSGALG00000000433	12.4649	14.0492	13.7724	14.8494	14.2957	14.6344	14.5711	13.5351
RABIF	8.06011	8.34411	7.41503	6.38713	6.39581	7.50754	6.35156	7.23358
PGA3	0.0001	0.0001	0.0001	0.0001	0.0001	0.0001	0.0001	0.0001
ERMP1	7.24004	5.73867	6.54313	7.03402	6.98166	7.213	6.38027	6.857
KCNA10	0.0001	0.0001	0.0001	0.0001	0.0001	0.0001	0.0001	0.0001
KCNA2	0.0001	0.0001	0.0001	0.0001	0.0001	0.0001	0.0001	0.0001
MEIG1	0.061637	0.273924	0.0001	0.0001	0.044365	0.0001	0.0001	0.0001
TNFRSF10B	53.0966	53.8745	54.4802	40.3791	35.9207	33.2732	29.6624	47.9039
TMPRSS9	0.389305	0.298432	0.263369	0.269418	0.20156	0.192798	0.0879902	0.131344
MRC2	24.5199	26.3407	25.674	26.273	27.8187	28.66	29.4943	27.5044
LCK	0.066162	0.134568	0.175567	0.10824	0.076743	0.147361	0.103878	0.126043
ADRA1A	0.0001	0.115719	0.0001	0.0001	0.0001	0.0001	0.0001	0.0001
LMNA	189.831	175.055	185.729	183.499	188.696	194.256	194.958	192.381
RPL36	378.545	416.47	411.037	382.21	316.034	357.813	347.669	393.172
LRRTM4	0.239621	0.149449	0.201748	0.095932	0.14554	0.0001	0.116345	0.103361
TANC2	4.46133	4.47885	4.43448	4.69672	4.59894	4.64055	4.48575	4.41146
ENSGALG00000000497	0.0001	0.0001	0.047796	0.050439	0.045785	0.0001	0.0001	0.0001
ACE	0.0001	0.0001	0.0001	0.010896	0.0001	0.044353	0.0001	0.0001
ETV7	0.0001	0.0001	0.0001	0.145751	0.1199	0.151118	0.0001	0.150212
KCNH6	0.0001	0.0001	0.0359715	0.0001	0.0228094	0.0001	0.0001	0.0155589
CPNE7	0.053264	0.0001	0.0001	0.0001	0.0001	0.0001	0.0001	0.0001
DCAF7	13.2172	12.4567	13.4887	13.6145	13.9044	13.6499	13.7166	12.9728
KCTD20	13.9969	12.961	13.4834	12.7827	11.8241	11.906	12.4912	13.1051
ZNF276	14.2417	16.5071	17.8658	16.1265	13.7959	15.2885	15.4693	14.0816
FANCA	3.53931	3.36534	3.08577	3.29386	3.60191	3.2569	3.39536	3.35866
KLHL12	8.42085	10.4335	11.1139	9.7948	8.7558	8.98887	9.64386	8.57641
SPIRE2	0.370453	0.748552	0.570089	0.690662	0.579407	0.308096	0.458637	0.407698
STK38	8.82234	9.62227	9.07068	9.16783	8.41704	9.82795	9.68003	9.80909
MAP3K3	23.5658	24.4053	24.9816	24.3154	25.095	24.3364	24.8057	23.5635
DBNDD1	0.968364	0.891756	0.979834	1.2242	1.19164	0.701968	1.1432	1.02864
LIMD2	0.046938	0.0001	0.0001	0.08423	0.0001	0.116923	0.030741	0.082372
SRSF3	141.396	141.686	136.236	142.594	142.13	142.374	129.168	136.327
ERRFI1	30.9762	37.0482	36.6231	35.1502	26.8402	32.58	30.1266	27.9949
RNF113B	22.1823	22.3066	21.0434	23.5743	20.865	22.6175	19.5315	21.0226
GAS8	6.4051	8.2737	6.70133	6.59643	5.87326	6.54527	6.03069	6.30914
ZC3H11B	30.4644	32.9074	33.4806	30.2153	26.1661	31.4709	27.7258	27.4442
ZNF593	64.7943	63.6674	62.7921	62.0015	68.3447	60.4301	57.6585	69.5627
ENSGALG00000000544	0.0360033	0.0001	0.0329363	0.0606534	0.0303354	0.0328963	0.0001	0.0001
REN	0.04825	0.027274	0.0001	0.0001	0.0001	0.0001	0.026185	0.0001
URAH	0.0001	0.131576	0.145222	0.0350064	0.0001	0.0001	0.0705727	0.0597895
STRADA	34.6562	40.7548	40.1701	39.2578	32.7429	36.1732	36.3032	33.0638
C26H6orf89	4.36434	5.19858	4.56365	4.53206	4.34342	4.55029	4.37589	4.04754
UTS2	0.270846	0.062588	0.399921	0.747631	0.069148	0.243569	0.085685	0.36456
ETNK2	0.579598	0.189528	0.779135	0.703371	0.798414	0.530233	0.352927	0.715044
SLC1A6	0.196642	0.166181	0.192132	0.138877	0.304926	0.197537	0.277192	0.413591
ENSGALG00000000560	0.143146	0.054166	0.153868	0.068518	0.058593	0.051001	0.055758	0.114974
CCDC47	50.6895	48.8391	51.906	49.3647	50.1106	50.7989	50.6509	49.3492
LGR6	0.0001	0.0001	0.0001	0.0001	0.0001	0.0001	0.0001	0.0001
PER3	10.507	11.1678	11.6844	11.5399	7.97238	10.3809	8.89643	8.94759
RRNAD1	7.68925	7.89595	7.1585	8.55627	7.9622	7.39663	8.25552	8.40457
RANBP3	34.8384	34.1322	34.8101	35.5185	33.6307	34.5485	35.6271	33.0883
VAMP3	94.7023	96.2326	102.838	100.431	99.7142	111.266	93.7498	99.8512
DDX42	23.4389	23.468	23.3142	23.3424	22.8469	22.6436	22.7584	23.9545
SOX13	1.30672	0.775586	1.31365	1.09263	1.13781	0.869439	1.01819	0.749392
ENSGALG00000000584	0.353358	0.230281	0.175019	0.229877	0.308941	0.338002	0.382966	0.261473
MYL4	0.044563	0.022626	0.255894	0.0331	0.0001	0.0001	0.0001	0.0001
BTN1A1	4.97824	4.88617	4.56846	3.46929	3.32924	3.71879	3.63874	4.59452
ENSGALG00000000593	0.0001	0.0001	0.0001	0.0001	0.0001	0.0001	0.0001	0.0001
CDC27	51.1448	53.0389	56.0686	56.2246	48.8808	52.0351	51.5514	47.2377
MARCHF2	16.6907	16.4105	17.3839	16.9227	15.1475	18.3981	17.7283	18.4782
KANSL1	9.76381	10.9448	10.8265	10.1906	9.73573	10.3671	10.1697	9.44625
ENSGALG00000000604	1.04019	0.661675	0.76446	0.788706	1.27691	1.09567	0.787828	0.838075
ARL8A	18.6848	18.6153	18.2598	20.225	20.6782	20.1307	20.4855	17.5254
GPR37L1	0.067588	0.054621	0.154698	0.170322	0.0001	0.059468	0.05244	0.0001
CDH1	0.293141	0.211748	0.336176	0.405767	0.128545	0.0323812	0.243432	0.0820781
ENSGALG00000000611	20.6866	22.1697	24.5897	24.0267	17.5037	19.7969	21.1918	17.8137
RAB11B	95.3763	95.1588	92.9975	98.3755	98.6086	96.4583	97.1115	101.066
NWD1	76.293	79.691	78.3778	78.3343	77.2083	76.2277	76.1946	81.6578
ELF3	0.0001	0.0001	0.038769	0.0001	0.0001	0.0001	0.0001	0.0001
ZCCHC17	30.8503	32.9672	29.2062	31.1935	26.1878	29.804	28.3534	25.0985
ANGPTL4	15.8297	15.1399	15.2255	15.2029	14.8899	13.8346	14.1978	15.1075
KANK3	16.5219	17.6193	19.3846	16.2992	18.6914	18.3207	20.5084	17.4611
MAPT	4.10767	4.07519	4.36609	4.39798	4.58824	5.61838	4.76288	5.2028
DNAJC11	32.5432	30.2499	29.8323	31.7226	29.5282	31.4043	30.0752	31.188
ENSGALG00000000629	26.6168	31.5852	24.5297	24.51	26.7246	27.4766	23.9702	23.8846
HAS3	0.0706085	0.0266666	0.0001	0.0812099	0.0484248	0.0001	0.0001	0.0001
CHTF8	19.1334	21.4977	21.731	23.9212	20.5785	18.5381	18.7976	19.1058
MDM4	14.2331	12.8611	12.2615	14.053	11.3348	12.9571	12.0727	12.0343
ZBTB48	7.31448	8.52165	8.06843	7.93965	7.61053	7.40446	6.63701	7.71813
UTP4	15.9999	18.0265	18.5961	18.6254	13.6629	15.2291	15.9944	15.0492
LRRN2	0.246889	0.121904	0.443777	0.070772	0.134006	0.548219	0.085356	0.036304
ANKS3	8.38401	9.62372	9.90009	8.53053	7.91959	7.64948	8.86313	6.70316
ENSGALG00000000645	0.0166956	0.0930916	0.0001	0.0001	0.0001	0.0001	0.0001	0.0001
NIP7	57.6388	56.6072	55.9089	59.5393	49.9282	60.6805	51.719	55.7992
ACOT7	19.5284	20.6587	20.5022	19.6383	17.3856	19.1538	18.9428	19.3585
CNTN2	0.01076	0.064758	0.0001	0.020904	0.0001	0.0001	0.0001	0.0001
TMED6	0.208269	0.086893	0.238772	0.061088	0.0001	0.089824	0.232647	0.0001
TERF2	21.1094	22.5713	23.0632	22.3493	21.3164	21.5204	19.7384	20.4859
CYB5B	69.7952	73.8781	72.8533	75.6984	69.9406	74.5208	75.6056	70.4828
EDN2	0.0001	0.0001	0.0001	0.0001	0.0001	0.0001	0.044184	0.0001
RBBP5	17.6072	20.8172	19.9987	19.8067	18.7303	19.468	18.8643	18.1034
ETV3	36.3044	39.2475	39.9367	39.1142	36.2029	37.0349	36.5771	33.9479
SCMH1	10.1616	9.92899	10.6488	11.432	9.95586	9.71223	9.35509	10.4902
MYO1D	13.2238	12.3156	12.2429	11.9646	13.853	13.8064	12.4395	13.5873
CITED4	61.9532	57.0223	65.7028	65.5067	62.1389	66.5044	51.3243	51.8263
PAK1	43.8549	40.9512	40.9682	40.2391	41.4088	43.8081	41.6303	42.9747
KLHDC8A	5.19744	5.87654	5.94551	4.72782	5.88796	5.12689	5.29607	5.35619
MAP3K14	15.9277	16.8123	17.3702	16.8697	14.8512	16.1151	17.3189	13.8487
GDPD4	0.0001	0.0001	0.0001	0.0001	0.054385	0.0001	0.0001	0.0001
CDK18	0.352383	0.217914	0.251737	0.375427	0.375032	0.534805	0.310391	0.219542
NOB1	26.3111	29.6572	26.814	29.699	25.6586	26.265	25.9077	22.9064
MFSD4A	0.026656	0.057617	0.034981	0.09046	0.093885	0.053478	0.014609	0.025505
WWP2	11.0769	11.4141	11.1274	12.1876	10.4765	11.1242	10.6199	10.1097
SLC45A3	1.86915	1.75609	1.98365	1.94229	1.87403	1.9397	2.00746	1.72873
PSMD7	152.199	168.003	152.704	156.363	152.342	156.643	152.894	151.587
NUCKS1	121.141	116.375	121.254	119.315	120.198	119.473	126.761	120.673
RAB29	8.62981	7.9632	7.87008	8.32438	8.35379	8.1489	7.43364	8.0129
ZFHX3	5.01275	4.94614	5.15509	4.84119	5.56077	4.96322	5.05112	5.48862
RPL22	384.528	388.332	378.151	399.086	400.224	372.564	374.507	382.768
ENSGALG00000000720	3.68958	3.52012	3.73812	4.63903	3.9537	3.42357	3.34223	2.95043
SLC41A1	18.0438	20.6917	20.0036	20.3718	20.2253	21.2432	19.5735	20.618
ENSGALG00000000722	0.0001	0.0001	0.0001	0.0001	0.0001	0.0001	0.0203358	0.0001
STX12	59.285	63.2456	59.5005	62.0703	66.8391	64.9837	64.1735	61.2767
PM20D1	9.17262	8.09568	7.41024	8.21219	8.37062	9.04448	7.76321	8.40402
ELAVL1	59.7783	58.8332	58.2203	59.8176	56.3944	56.9242	60.2195	61.8643
PPP1R8	20.8487	21.0015	20.4082	20.1562	19.4449	20.0211	21.0704	21.4345
THEMIS2	0.142095	0.289043	0.195842	0.199432	0.078489	0.087399	0.23368	0.16561
RPA2	79.5811	78.9256	79.5332	83.5106	82.3433	73.6434	78.3901	82.2579
MATK	0.589729	0.566666	0.639598	0.575585	0.797982	0.832159	0.775228	0.651088
SMPDL3B	5.68459	5.92267	4.87243	4.84174	5.23057	5.28638	5.48368	5.30816
APBA3	6.58445	7.52157	7.46915	7.23974	6.39679	6.81365	6.84216	6.49211
SLC26A9	0.0001	0.0001	0.0001	0.0001	0.0001	0.0001	0.0001	0.0001
CHD5	10.4967	11.1983	10.5185	10.9282	8.0715	9.40311	9.13385	9.04313
TJP3	2.8631	2.3807	2.76352	2.81347	1.91645	2.34701	2.08853	2.01225
ARNT	38.1337	38.5898	39.9234	37.7778	39.8293	39.9438	41.2222	41.0737
ACER3	34.2285	30.4193	31.2541	31.1345	33.4516	34.7461	33.8325	34.8472
TSKU	15.6987	15.0897	14.422	14.7073	18.7348	15.5588	15.3001	17.6449
SSR2	132.474	142.78	135.326	133.307	133.95	130.692	129.58	130.111
RAB7B	2.28728	2.49723	1.88561	2.1332	2.93412	3.45139	2.74232	2.07544
CTSS	0.374581	0.527186	0.510897	0.512399	0.191383	0.27287	0.410164	0.299861
BRPF3	3.12565	4.37742	4.0338	3.79123	3.14171	3.75982	3.72767	3.30197
EYA3	43.321	50.6018	51.6658	45.8143	46.9557	44.2314	43.5079	46.8723
PTAFR	1.45731	1.39417	1.28527	1.36837	1.04557	0.754718	1.20746	1.18708
PIP5K1C	15.4825	16.167	14.9013	16.2979	16.3193	14.3266	16.2327	14.0683
HYAL1	4.195	3.83223	4.84224	4.42502	4.29723	3.92364	3.92378	3.37267
CTSE	0.0001	0.0001	0.0001	0.0001	0.0001	0.0001	0.0001	0.0001
DHX38	61.4228	64.3333	67.259	65.8674	63.9786	65.7403	66.9123	64.9462
AVPR1B	0.0001	0.0001	0.0001	0.0001	0.0001	0.0001	0.0001	0.0001
DNAJC8	196.4	191.5	182.491	189.047	195.526	200.485	196.018	189.108
ENSGALG00000000791	23.3268	23.2589	23.7979	22.6817	23.0161	23.7424	25.0562	21.4251
VPS72	75.8559	97.563	92.6863	76.7637	84.6607	93.1627	90.1089	82.7208
MFSD12	7.81142	6.83258	7.57645	8.22189	8.37547	8.27624	8.35396	8.5988
DHODH	48.6808	55.5679	54.5635	52.4696	49.6178	52.0128	53.7392	49.4027
ENSGALG00000000803	0.0001	0.0001	0.0001	0.0001	0.0001	0.0001	0.0001	0.0001
LINGO3	0.0001	0.0001	0.0001	0.015701	0.0001	0.0001	0.0001	0.0001
ENSGALG00000000808	0.0001	0.0001	0.0001	0.0001	0.0001	0.0001	0.0001	0.0001
IST1	53.0627	55.1754	56.8016	56.779	51.496	56.4757	55.6687	49.3264
OAZ1	801.482	824.753	781.349	785.475	853.914	822.227	799.479	816.313
HNRNPR	102.353	103.177	102.815	104.732	99.5498	100.306	98.0695	99.0414
ENSGALG00000000816	8.28727	8.33892	8.10276	8.75349	9.11779	8.97821	8.67473	9.62137
ZNF821	7.72077	8.44738	7.77539	7.80111	6.77968	7.24519	7.1429	7.06347
ENSGALG00000000818	1.77377	1.32837	1.66314	1.61611	1.53853	1.25005	1.50663	1.19737
ENSGALG00000000820	1.26674	0.985626	1.41282	1.33816	0.750578	1.15611	1.14592	0.99477
ENSGALG00000000824	0.0232043	0.0001	0.0459858	0.0001	0.0001	0.0001	0.0001	0.0001
ENSGALG00000000830	5.78363	3.39427	5.5564	5.95371	5.55204	4.63529	4.81831	4.33018
PLEKHJ1	24.5236	25.3048	26.4684	25.5403	22.7893	23.2001	23.3657	24.0117
RFX5	2.68885	4.6001	4.4465	4.38758	3.72367	3.79104	3.31239	4.54691
THAP12	5.29091	6.7341	7.09	6.66632	4.9726	5.57227	5.27628	4.82454
WNT11	0.0001	0.0001	0.0001	0.0001	0.0001	0.0001	0.0001	0.0001
DOT1L	44.78	48.6988	50.3853	49.0997	41.9304	47.3897	45.5089	44.2891
UVRAG	8.04275	7.22024	7.08487	7.85226	7.06107	7.46064	8.55502	7.32802
GARNL3	26.5202	24.6797	24.8752	24.929	26.9063	27.407	24.8421	25.8813
AP1G1	49.8237	49.1527	52.1192	50.4961	51.1584	54.0444	52.6797	49.929
SLC2A8	16.6962	15.1192	15.3536	13.8479	15.8442	15.7847	14.9306	16.5394
ZMPSTE24	71.3943	69.8847	69.0948	70.0236	61.4009	65.6283	64.5773	59.8992
EIF2D	8.60236	9.41711	8.93779	9.43501	9.435	8.5136	9.52799	9.10597
NMT1	20.9545	19.458	20.2402	21.2648	21.864	19.7162	18.6589	22.8335
RLF	21.1367	21.2669	22.8259	22.8568	19.4696	20.4838	19.9249	19.2441
DYRK3	5.42906	5.23498	4.34881	4.61556	4.24201	5.25189	4.84724	5.67079
FBXW2	30.8789	29.9482	30.3432	29.3058	29.8093	30.0651	27.5593	29.072
SELENBP1	8.02148	7.05753	7.30794	7.26775	10.8278	9.26996	8.88088	9.65004
RNF121	8.52027	8.6625	12.0275	11.768	9.57135	9.47613	11.3167	9.85576
DCAKD	1.07585	0.971048	0.903943	1.34683	1.01656	1.5231	1.24471	1.40601
ART1	0.0001	0.0001	0.0001	0.0001	0.0001	0.0001	0.0001	0.0001
PHLPP2	15.4689	15.4146	17.8362	17.0082	16.0866	15.8668	16.3358	15.3607
GPATCH3	19.8542	18.8701	20.5704	20.6223	17.3669	16.5065	17.4261	17.9922
MAPKAPK2	100.306	95.1223	101.583	103.223	106.125	103.938	110.158	106.774
CXXC5	8.80601	7.17636	6.71655	7.26267	7.27191	6.42524	6.13342	7.95938
NR0B2	0.210126	0.274379	0.35266	0.346042	0.163462	0.433841	0.114713	0.230396
NSUN5	8.08031	7.24018	8.61702	7.80159	5.96277	8.72545	6.75679	5.77992
IL10	0.0001	0.0001	0.0001	0.0001	0.0001	0.0001	0.0001	0.0001
TAT	0.553312	0.30963	0.587947	0.613609	0.266783	0.638499	0.351566	0.163215
NUDC	174.096	179.21	174	181.528	161.529	173.604	165.732	166.357
ENSGALG00000000901	0.144242	0.41821	0.320897	0.321156	0.139976	0.13265	0.312011	0.291853
KDF1	0.209505	0.066604	0.190366	0.185308	0.0001	0.0001	0.0001	0.202803
TERF2IP	35.328	33.8209	34.3024	37.0593	36.8828	36.4683	34.9872	35.1904
PSMB4	293.711	301.789	295.051	298.67	283.051	283.48	290.988	290.168
RALGPS1	3.02239	2.88955	2.64463	3.37141	3.13445	3.3262	3.15078	3.02047
KARS	149.593	134.908	134.656	139.797	134.619	141.274	133.008	140.018
ADAT1	3.14166	2.42545	3.07618	3.12791	2.29017	2.89864	2.00143	2.31978
GFAP	0.245871	0.261935	0.464469	0.337993	0.331654	0.341172	0.197271	0.298222
IL19	0.0001	0.01515	0.0001	0.0001	0.034194	0.0001	0.0001	0.0001
CHST6	8.1562	9.1124	7.86771	8.63362	8.38875	8.98466	9.38687	9.28069
FAM187A	0.0001	0.0001	0.0001	0.045854	0.0001	0.054286	0.144712	0.060973
CCDC103	1.12623	0.865421	1.48006	1.48232	1.02	1.5213	1.42223	1.86945
PIGR	0.0001	0.0001	0.0001	0.0001	0.0001	0.0001	0.0001	0.0001
CGN	2.12666	2.79849	2.73234	2.06559	3.07474	2.93343	2.84884	2.30402
ANGPTL2	131.077	109.231	107.148	115.006	150.518	128.245	132.11	138.423
ZBTB43	16.1137	15.4411	15.6396	16.6328	15.1373	16.3044	14.5686	14.5437
WDTC1	47.4334	53.6309	56.5881	54.6286	51.4847	51.0686	55.1854	50.2062
SUPT4H1	22.5435	20.8678	21.8943	19.597	20.8423	21.2891	20.6861	18.5199
PFDN1	33.4027	33.5066	32.6029	32.7872	33.4814	32.7175	33.5465	33.9957
HBEGF	6.98976	9.42609	8.58843	7.46572	7.63064	7.94724	7.14301	6.93968
MVB12B	2.60788	2.18985	1.92351	9.48101	2.48954	10.7773	4.11156	2.62883
TMEM222	30.276	29.244	28.1081	28.9577	27.1744	28.8815	27.3523	28.6257
PUS3	12.1957	14.7627	13.7658	15.5884	10.1648	13.6092	11.763	11.3654
NPHP4	4.31403	3.98082	4.7473	4.43313	5.05533	5.13683	4.8396	5.05196
PBX3	7.84845	7.42364	7.89253	7.98688	7.11718	7.36477	6.74386	7.38333
C1orf174	12.2347	12.9462	12.8396	12.6459	11.2759	13.0598	13.9891	14.4075
MAPKAP1	31.1652	32.2284	31.9194	32.5796	28.9972	32.991	30.075	28.7567
CEP104	17.6512	17.6303	18.1287	18.8599	17.0235	17.5114	17.7574	16.7456
EFTUD2	53.8335	56.9066	58.197	55.597	51.8983	54.0827	54.6659	52.9096
SRSF6	79.8112	79.866	84.7002	80.012	76.7939	80.6837	77.4044	83.1593
TAF12	57.0342	58.0692	55.6062	58.311	54.0412	54.7079	53.4983	51.6173
GAPVD1	23.2025	24.1073	25.4181	24.157	22.712	23.4046	22.6948	23.1775
ENSGALG00000000994	0.0001	0.0001	0.0001	0.0001	0.069811	0.211781	0.0001	0.0001
ENSGALG00000000996	44.144	46.1141	47.8067	47.1594	41.803	45.9319	45.8481	44.2974
GJC3	1.46458	1.85858	1.97005	1.50151	1.49522	1.48532	1.45122	1.63873
MTFR1L	16.6634	16.3668	16.4618	15.8172	17.8221	19.8229	19.3388	15.7516
ZNF319	15.5565	20.8433	19.1228	18.563	12.8556	16.364	17.5926	14.0106
HSPA5	550.645	564.41	520.073	521.534	569.159	565.229	535.008	552.129
ENSGALG00000001003	23.3724	21.4889	20.5059	20.4908	24.3399	23.197	23.5785	24.1537
TP73	2.3326	2.41128	2.05062	2.14632	2.52482	2.6456	2.28237	2.734
PPP6C	30.1315	31.7819	31.5031	29.6562	30.4623	30.053	27.7526	29.9552
ARPC5L	28.2743	30.7539	26.9415	28.9311	23.7958	25.9016	27.9671	25.5207
WRAP73	17.1382	15.7122	15.8372	15.8341	16.5806	16.1586	14.5399	15.0193
BTBD2	27.1226	25.1484	29.3588	29.4406	24.2581	25.9792	27.0063	26.1056
MYOCD	1.90837	1.84212	2.21323	2.17099	0.923084	1.44585	1.10302	0.628669
CCDC43	29.514	28.9338	28.0315	28.6567	28.6321	29.348	26.6316	29.7843
TPRG1L	35.121	36.361	31.6697	35.2253	37.5759	39.2823	38.9631	39.5851
GOLGA1	30.9329	30.7628	31.3217	30.6778	31.15	31.1111	30.9547	29.3986
ENSGALG00000001028	0.0001	0.0001	0.0001	0.032721	0.0001	0.0001	0.0001	0.021832
SCAMP4	36.5554	40.2982	40.9653	38.9347	39.1107	38.8562	41.6435	38.437
ENSGALG00000001031	0.0001	0.0246	0.0001	0.0001	0.0001	0.02683	0.0001	0.0001
AAR2	14.9281	16.5207	14.5971	14.8469	15.1599	14.8752	14.4113	14.3041
ENSGALG00000001035	0.148697	0.452853	0.476361	0.260106	0.381756	0.435147	0.363758	0.24101
ELAC2	25.8271	26.1372	27.197	25.413	22.2491	25.4425	23.2082	23.1439
SCAI	5.12643	6.94118	6.8031	6.20697	5.75527	5.52766	5.10966	6.75386
MAN1C1	5.9667	6.25286	4.99988	5.14482	7.22483	6.5989	7.3079	7.04135
MTMR4	8.84636	8.3106	9.27929	9.12089	9.36595	8.8775	9.70438	9.08939
REXO1	35.4064	38.6221	36.8518	37.9744	33.9649	35.7253	33.9981	32.8361
DLGAP4	16.1539	15.6464	15.2993	16.3711	14.7976	14.6856	14.8494	15.5755
OLFML2A	2.00839	1.88416	1.97715	1.88357	2.22617	2.53781	2.22926	2.33808
ENSGALG00000001049	9.16593	9.18853	8.48299	9.94463	10.225	9.87257	9.36498	10.4275
ENSGALG00000001051	35.0942	36.2651	34.1992	34.8335	37.0648	35.8702	35.4871	36.2956
C20H20ORF24	72.6133	77.9381	83.7548	75.1439	72.925	76.0324	74.3734	72.2182
NSF	25.748	22.5869	22.8967	25.323	23.5451	22.2546	22.9159	25.055
ABHD11	2.03033	2.72586	1.11532	1.58169	1.71346	1.59778	2.03955	2.11407
ARHGEF16	2.11813	1.98467	2.06576	1.98356	2.56308	2.1405	1.48184	1.61527
GGT7	0.388431	0.134977	0.392988	0.406448	0.622715	0.313268	0.475747	0.393478
TMEM57	42.1474	43.5739	42.3743	43.1064	40.4982	39.6571	41.7219	38.4604
NR6A1	1.47096	1.58232	1.47917	1.50463	1.60391	1.93557	1.60731	1.20555
LIMK1	1.96007	2.06234	1.68209	1.81508	2.28074	2.23039	1.75689	2.42522
ENSGALG00000001078	0.0001	0.0001	0.0001	0.0001	0.0001	0.0001	0.0001	0.0001
WNT3	0.0001	0.0001	0.0001	0.0001	0.0001	0.0001	0.0001	0.0001
NR5A1	0.03365	0.177392	0.186912	0.130852	0.117797	0.144965	0.28421	0.023343
TTC34	0.0001	0.0001	0.0001	0.0001	0.0001	0.0001	0.0001	0.0001
ATP8B3	3.87006	3.85457	4.30732	3.7952	3.04779	2.8669	2.86482	2.87397
ENSGALG00000001091	0.0829248	0.0001	0.0552571	0.0001	0.0452313	0.0001	0.0001	0.0001
TCF3	48.3227	52.8442	55.1422	51.4028	48.5181	49.4497	51.3552	47.8728
ADGRD2	0.0197194	0.0001	0.0703582	0.0001	0.0188445	0.0610167	0.0122435	0.0103041
UQCR11	36.1916	37.4273	38.3796	41.0654	38.2217	40.715	31.3147	38.9962
WNT9B	0.0001	0.0001	0.0001	0.0001	0.0001	0.0001	0.0001	0.0001
ANKHD1	27.6064	26.8146	27.0704	27.2381	26.2534	26.7486	26.0781	26.1923
MBD3	13.137	15.606	13.6329	14.7799	13.5994	14.0826	11.1619	11.1178
PSMB7	108.351	107.114	103.119	107.683	105.755	105.298	107.562	105.041
GOSR2	20.6271	8.90239	8.09932	20.7817	18.9972	21.2296	7.43553	19.1184
MIER2	5.01395	5.0172	5.51792	5.4396	6.0899	5.3954	4.96198	4.62525
GTSF1	0.0001	0.0001	0.0001	0.0001	0.0001	0.0001	0.0001	0.0001
ENSGALG00000001110	9.79393	9.09647	8.69012	9.03666	9.46293	8.43484	9.55386	9.08422
ENSGALG00000001111	0.395809	0.418544	0.616597	0.449095	0.078961	0.350864	0.333939	0.210039
MMEL1	0.0001	0.0001	0.0001	0.0001	0.0001	0.0001	0.0001	0.0001
PFKFB2	2.76626	2.8895	2.51293	2.7211	3.11422	2.55142	2.66175	2.68205
NEK6	116.169	115.69	112.034	115.726	118.207	118.186	114.263	115.418
SH3GL1	51.1757	53.1188	53.3169	54.1023	60.5232	56.5976	57.6903	55.2141
CALN1	0.0249826	0.0282438	0.0001	0.0260201	0.0001	0.0001	0.0001	0.0001
LHX2	1.54599	1.47088	1.53481	1.76019	1.7696	1.56003	1.37103	1.48904
CHAF1A	35.4231	38.2881	36.2078	36.2539	32.7616	34.8454	35.9746	33.1842
GALNT17	0.152437	0.075809	0.071571	0.052522	0.11297	0.10437	0.0001	0.0711
APBB3	0.143776	0.138649	0.12735	0.0001	0.0309413	0.0560505	0.0638546	0.0001
ENSGALG00000001136	0.1952	0.04398	0.041668	0.077141	0.0001	0.09474	0.042224	0.312137
HES5	0.0001	0.0001	0.041169	0.0001	0.0001	0.031207	0.0001	0.0001
ETS1	6.9732	6.86961	6.86639	7.20594	7.51971	7.27587	10.8537	8.21297
ZNF346	6.27747	7.01306	6.20035	6.6634	5.74281	6.01002	5.26647	6.27372
UBXN6	15.155	14.3338	14.7931	14.662	13.0144	13.7337	14.39	14.3812
ADGRG5	0.0001	0.060849	0.068172	0.045554	0.0001	0.0001	0.0001	0.0001
AUTS2	2.66319	2.40324	2.63616	2.60943	2.72817	2.8166	2.22314	2.45674
ENSGALG00000001156	0.0001	0.0001	0.0001	0.0001	0.0001	0.0001	0.0001	0.0001
DENND1A	9.98762	8.72557	9.93402	10.2247	9.51597	9.81417	14.6285	15.3893
UIMC1	11.4802	11.3642	11.1726	12.7192	11.324	11.3089	11.3378	12.0269
FLI1	7.53127	5.37951	6.5608	6.22071	7.55426	7.42271	7.69873	7.48428
NDEL1	19.6368	18.8309	17.3178	17.3759	19.6884	18.262	18.8471	20.3161
PANK4	9.22419	8.49587	8.58338	8.62874	9.52907	10.4102	8.28143	8.517
KCNJ1	0.0001	0.0001	0.0001	0.0001	0.0001	0.0001	0.0001	0.0001
POLR2C	109.772	115.361	116.587	111.629	102.973	108.748	111.734	105.929
CRB2	0.992844	1.06318	0.953847	0.971094	0.951533	1.18652	1.38607	1.16376
SEMA6B	0.00780222	0.0001	0.0001	0.0001	0.0001	0.0001	0.0001	0.0001
KBP	0.228858	0.258819	0.209894	0.377918	0.192885	0.261709	0.231863	0.236
RCC1L	8.12369	9.01025	8.04862	8.51698	6.84255	8.57132	7.25966	7.64937
C4BPA	9.69167	10.1159	9.92962	10.6391	9.90462	10.7893	10.1689	9.87829
CD34	0.032729	0.010586	0.047868	0.081913	0.0001	0.0001	0.0001	0.015548
KCNJ5	94.4698	102.611	102.017	97.173	108.422	99.6453	106.385	102.277
NCOA6	24.8495	25.3762	27.856	26.5521	24.4733	24.7087	26.3579	24.8126
MYH10	186.898	177.779	177.578	173.238	211.102	191.409	199.061	203.566
COQ9	34.5392	36.8396	37.1191	35.1939	38.747	37.4416	37.3274	36.1257
NCF1C	0.26019	0.105626	0.096419	0.317695	0.190824	0.382378	0.306504	0.04099
MEOX1	0.141679	0.089119	0.060422	0.108499	0.086976	0.104149	0.246221	0.274482
GFOD2	35.1526	40.8181	43.7794	38.538	37.7315	36.2067	38.5019	33.8396
TMEM45B	0.0001	0.0001	0.0001	0.0001	0.0001	0.0001	0.0001	0.0001
ENKD1	13.0576	12.7784	11.3521	12.4605	13.0354	11.7991	11.8783	12.9721
ENSGALG00000001206	0.049988	0.0001	0.0001	0.0001	0.0001	0.0001	0.0001	0.0001
PLCH2	1.12925	0.870268	1.06463	1.05594	0.829338	0.581025	0.591334	0.71939
TP53INP2	1.32132	1.30518	1.30342	1.90629	1.92404	1.30009	1.6069	2.24854
PARD6A	1.77039	2.28778	2.234	1.79818	1.21199	2.44395	2.31555	2.34091
PIGU	15.8656	15.8812	15.8864	16.2469	15.8889	14.9186	14.6492	13.3892
HERPUD1	38.7717	40.1496	37.8202	38.3447	36.785	36.5414	36.1644	34.616
PEX10	16.6547	17.7168	15.131	18.3173	17.4122	18.7247	17.5974	15.2302
RABGAP1	29.6464	28.5717	30.567	31.4514	28.2907	29.0847	29.7153	29.0089
SKI	32.4	31.0076	32.8054	33.3781	34.8258	33.092	33.6236	33.9378
SAMHD1	8.49013	7.75288	8.3705	9.11642	7.86514	7.93321	7.97698	7.91137
CETP	0.0001	0.0001	0.056377	0.113687	0.0001	0.072124	0.148913	0.0001
ANKRD24	0.084604	0.066917	0.155769	0.02238	0.012808	0.105073	0.087457	0.103596
STX8	24.8095	29.0568	27.7724	27.7188	24.5772	26.5133	23.93	26.977
SLC26A2	3.06714	2.75835	2.5006	3.00407	3.06558	3.06396	2.45908	2.77074
ENSGALG00000001244	0.0114885	0.0001	0.0001	0.041962	0.0352388	0.0209029	0.0001	0.0318219
SIRT6	27.4565	28.5614	30.0793	27.0605	28.9628	28.8883	29.0006	26.3738
APLP2	111.351	122.887	117.082	118.265	123.974	117.343	129.949	116.658
CREB3L3	1.06908	0.616478	1.10674	1.30075	0.744006	0.822257	0.796781	0.627083
RC3H2	33.9592	32.5919	35.7279	33.4956	32.1167	34.3539	34.5619	31.951
NLRC5	2.518	2.08062	1.86647	2.0025	2.61663	2.06022	2.05443	2.65891
NUMA1	33.1058	31.9747	33.3632	31.9826	32.0885	33.8274	34.7234	32.9846
CLIC4	169.704	165.912	161.58	170.833	175.035	168.145	176.816	174.095
GTF2IRD1	5.45778	4.37436	4.25537	5.27299	5.51607	5.53051	5.22324	4.97913
PLXNA2	0.447391	0.472676	0.554966	0.664219	0.391336	0.454402	0.47522	0.452896
MAP2K2	63.7911	69.3203	70.7498	66.1056	64.7919	71.3734	69.7117	59.8728
PRKCZ	0.460858	0.288876	0.812457	0.579749	0.374161	0.346261	0.719895	0.307692
C2CD4C	0.0001	0.013446	0.047103	0.0001	0.0001	0.0001	0.070832	0.0001
PDCL	33.957	30.6849	31.4406	32.9085	34.5425	33.4457	34.3344	31.3227
HOXB9	0.0001	0.0001	0.0001	0.0001	0.0001	0.0001	0.0001	0.0001
ZNF652	22.6072	23.4752	22.6051	22.653	23.2902	23.353	24.3031	22.6068
GABRD	0.421624	0.137314	0.059212	0.442021	0.200659	0.115897	0.15194	0.211064
SRRM1	106.373	100.603	127.493	124.193	105.003	109.483	107.479	93.9683
ENSGALG00000001288	0.017731	0.0001	0.0001	0.017271	0.0001	0.087248	0.012569	0.0001
ENSGALG00000001289	2.178	2.51311	2.615	2.4286	2.773	2.65157	2.39483	2.10838
GIP	0.0764344	0.00210926	0.0840166	0.0001	0.0001	0.0001	0.0001	0.0001
ENSGALG00000001304	0.05594	0.0001	0.073197	0.090842	0.061888	0.045492	0.051328	0.068128
NFRKB	21.8765	24.3913	23.8097	23.9438	22.1836	22.5759	22.5499	22.7174
SNF8	32.372	33.201	29.9969	33.3856	35.272	33.1	33.1583	33.0025
TRNAU1AP	1.2666	0.956894	1.17078	0.72333	1.27648	0.867753	0.786074	0.957085
ARHGAP44	0.0001	0.0001	0.0001	0.0001	0.015444	0.0001	0.0001	0.0001
EIF4H	161.7	156.107	161.055	163.01	150.929	155.043	151.372	152.168
PTGS1	0.0001	0.0001	0.0001	0.0001	0.0001	0.0001	0.0001	0.0001
UBE2Z	21.3406	23.1384	22.0344	26.286	22.2075	22.6903	21.1938	20.8013
CPNE2	0.605027	0.731436	0.584843	0.765062	1.18876	0.853974	0.935769	0.672295
ENSGALG00000001317	27.5274	28.9794	28.7303	28.7604	30.117	31.9112	31.4065	27.8576
CAMK1G	0.210074	0.245299	0.256994	0.263607	0.288488	0.175279	0.285432	0.269411
CYP1A2	0.095371	0.198651	0.265521	0.094079	0.035082	0.073704	0.114052	0.369937
CYP1A1	0.096789	0.056826	0.172039	0.065381	0.027178	0.065321	0.099971	0.0001
BSG	499.978	501.499	501.797	499.546	508.155	397.817	505.135	503.796
EPB41	1.92108	1.94061	1.84539	1.79406	2.38486	2.15049	1.81557	2.08071
ATP5MC1	72.9563	68.4557	70.1134	72.8221	76.7428	70.5706	68.015	72.2538
ST14	16.073	18.2587	18.6021	18.4098	15.7109	16.7872	16.3346	15.4971
RBL1	27.4754	28.0862	28.9717	27.1514	27.5389	27.5164	26.7178	26.1345
MRRFP1	11.7883	8.70892	8.37672	9.4058	10.329	9.73109	8.98343	10.9148
GNB1	166.908	156.894	161.808	164.71	158.896	155.77	159.12	162.515
FAM18B1	80.1366	85.2536	86.1374	81.3122	73.6956	81.7709	78.8198	72.7512
ZBTB44	31.3723	32.8732	34.5026	33.5691	32.5919	33.2043	34.2759	31.4942
HCN2	0.143533	0.096477	0.267507	0.15324	0.340536	0.2211	0.251232	0.22729
LAMB3	0.14572	0.057122	0.130604	0.278795	0.244387	0.196071	0.091829	0.102346
LHX6	0.054943	0.022371	0.018731	0.030183	0.018967	0.023188	0.0001	0.093841
TEKT3	0.213401	0.218839	0.435906	0.044921	0.283366	0.200503	0.209546	0.149239
RSPRY1	7.50043	7.28458	7.38691	6.50687	7.47463	7.16859	6.17494	7.16774
CLK3	23.8547	22.6368	21.6591	21.4072	21.3442	20.9434	20.5063	19.7602
MYBBP1A	22.0291	21.876	21.6639	22.5364	18.9804	20.2846	20.5606	19.2906
CSNK1A1	140.346	151.769	139.766	149.576	144.441	148.376	143.733	155.381
CASP9	7.30248	7.2714	7.25975	7.33113	6.58044	6.50584	5.6965	6.17377
ENSGALG00000001369	0.0001	0.0001	0.0001	0.0001	0.0001	0.0001	0.0001	0.0001
ADAMTS8	0.759634	0.728434	0.840487	0.851675	0.384647	0.74768	0.764563	0.395312
HS3ST3A1	0.185454	0.544894	0.217748	0.367591	0.863795	0.354275	0.446841	0.226484
TRAF3IP3	0.00510305	0.00670934	0.00386497	0.00436821	0.0174218	0.0163667	0.0218461	0.0001
SLC35E2B	12.459	13.1603	12.3356	12.7721	12.7793	13.3456	12.0149	11.9471
COX10	9.54702	10.4607	9.50581	9.43686	9.21775	9.53848	8.70319	10.0347
ARID3B	7.17558	6.1696	6.11531	6.42567	7.65836	7.93038	8.08857	7.37705
POLRMT	22.9467	25.3869	24.9593	24.0957	21.6863	22.8259	24.0607	21.9295
CDC2L1	43.7653	42.4763	41.5197	40.4436	39.6453	39.4722	44.7115	40.8484
HTR4	2.74291	3.68637	4.00989	3.5347	3.62883	3.45999	2.89093	3.9156
SPNS2	0.0001	0.0001	0.0001	0.0001	0.0001	0.0001	0.0001	0.0001
ENSGALG00000001389	3.37748	3.30181	3.48339	3.31166	2.89311	3.10773	3.23561	3.48085
PLLP	0.08474	0.366941	0.221791	0.304208	0.321405	0.0001	0.300526	0.432933
MMP23B	5.16442	2.98375	3.37466	3.28602	7.81142	5.51033	5.00157	6.99466
UBL7	30.8514	35.8612	33.1231	32.7893	33.4575	33.7871	32.4659	31.5982
IRF6	0.0001	0.0001	0.0001	0.0001	0.0001	0.0001	0.0001	0.0001
ADAMTS15	0.037409	0.0001	0.0001	0.020352	0.0001	0.04819	0.0001	0.0001
IL12B	0.297651	0.328888	0.288645	0.250818	0.133783	0.264978	0.0981735	0.129766
SPNS3	0.0001	0.0001	0.0001	0.0001	0.329338	0.039874	0.0001	0.0001
SEMA7A	1.04501	1.0866	0.733003	0.715004	0.578983	0.539655	0.428369	0.749057
ADRA1B	0.020645	0.02334	0.0001	0.0001	0.0001	0.0001	0.0001	0.0001
GUCA1B	0.0001	0.0001	0.0001	0.0001	0.0001	0.0001	0.0001	0.0001
DAB2IP	5.72638	4.68931	5.05672	5.10966	5.68756	4.96691	5.92202	5.84384
RALGAPB	21.7582	22.9111	22.5695	21.6226	19.6779	21.5672	21.2434	21.8176
SNX19	3.76854	3.49734	3.94344	3.98178	4.14738	4.05306	4.06788	3.72549
EFHD1	26.8879	26.4024	27.0322	26.5415	27.5283	29.2225	29.191	27.7075
TTC1	28.8976	28.6993	29.3987	28.801	25.8279	27.5365	26.1606	27.6039
GUCA1A	0.0001	0.0001	0.0001	0.03311	0.0001	0.0001	0.0001	0.0001
B3GNTL1	1.02615	0.761076	0.650051	0.979088	0.631203	0.842324	0.839609	1.09305
STOM	2.3342	3.26744	2.31858	2.51198	2.35327	3.52576	2.65309	2.28168
NTM	0.0001	0.0001	0.0622802	0.0333331	0.019534	0.0236437	0.0001	0.048745
RANBP10	43.948	50.7947	46.958	49.1435	45.6217	49.6455	46.102	44.1027
UBE2G1	41.4202	45.9812	44.8188	45.6126	39.4646	43.3448	43.5737	39.2797
OPCML	0.0001	0.0001	0.0001	0.0001	0.0001	0.0001	0.0001	0.0001
FABP6	4.25679	3.40192	3.42755	3.95717	3.35223	3.41507	3.653	3.49343
GSN	90.2665	87.3101	86.7581	88.8487	101.83	95.5875	98.7789	99.1866
STRA6	0.0001	0.0001	0.0001	0.0001	0.038925	0.0001	0.0001	0.0001
IGSF9B	0.0101317	0.0001	0.0216277	0.0391576	0.0001	0.0001	0.0109972	0.0001
ATP5PB	79.5511	79.2124	78.2557	77.3342	79.356	79.6975	78.9921	79.4042
TNNC1	0.258797	0.362835	0.085459	0.203061	0.0452799	0.0001	0.161006	0.0431621
ADORA3	0.221425	0.03609	0.034314	0.07454	0.081482	0.039363	0.035141	0.232889
PDIK1L	7.06605	7.69642	6.43668	9.18321	6.73333	7.86293	7.58134	8.15586
RPL38	567.496	575.468	513.262	560.727	559.073	537.138	511.354	544.364
ANKFY1	19.1746	19.9214	19.6394	20.1341	21.8887	20.7242	21.0277	21.2442
STOML1	22.2279	24.9336	24.1347	24.3799	22.966	22.0725	21.4624	20.8096
JAM3	32.3111	28.4647	26.4277	28.3887	33.2004	32.4035	28.4877	33.7868
MIB2	13.2971	12.4309	13.7751	13.8991	14.3527	13.5224	13.6791	15.0084
RAB14	127.166	132.142	129.567	130.482	130.756	128.847	129.921	127.612
STMN1	103.694	97.6909	97.3695	97.6535	108.572	105.13	100.28	108.376
ENSGALG00000001476	39.2394	43.2131	39.2333	40.0339	43.3908	45.5825	43.4847	39.4372
CYB5D2	9.01179	9.28017	8.86181	8.56597	9.84983	9.75506	8.65599	9.83268
INKA2	0.0001	0.028984	0.027363	0.020074	0.0001	0.0001	0.0001	0.0001
ENSGALG00000001483	13.8762	13.2961	11.9261	13.0816	14.6207	13.5574	14.5065	12.8754
ZAP70	0.041198	0.0001	0.0001	0.021527	0.021132	0.076455	0.044867	0.0001
SSU72	30.4639	31.4722	30.446	30.9712	27.505	24.0566	24.1615	27.1308
KCNJ13	0.171513	0.162675	0.174005	0.205842	0.18984	0.21454	0.115578	0.20526
NCAPD3	34.8034	32.639	33.9227	34.8332	34.3178	33.9999	35.0135	35.8984
NDRG3	28.4469	30.391	30.2905	30.1232	28.1186	27.2183	29.6111	28.4826
MAPK3	65.4041	61.6483	66.7474	66.2174	69.1857	65.7023	65.8598	64.6912
UTP11	113.231	120.205	115.306	122.625	104.745	112.474	105.912	116.048
TBCD	20.221	17.6766	18.2006	19.2277	19.0606	19.4587	20.5979	19.7928
DDX20	20.2784	20.8223	19.4706	18.9614	16.4907	18.2773	17.6118	16.9859
PTTG2	37.2683	37.384	36.6306	35.4232	38.4948	33.4693	33.9723	37.6183
KCND3	0.0001	0.0001	0.0141268	0.0157978	0.0001	0.0001	0.0001	0.0213073
CNTRL	17.9734	15.7441	15.8758	15.832	16.9855	16.9417	16.7558	17.5471
ZNF750	0.0001	0.0001	0.048192	0.0001	0.0001	0.0001	0.0001	0.0001
VPS26B	71.8888	82.7932	83.1789	82.5665	69.6048	78.7543	82.8537	71.4515
PHF20	17.5779	16.6891	18.0397	18.7236	16.9728	17.3183	16.9185	18.3532
ENSGALG00000001525	34.8492	35.8225	32.2788	34.6348	37.8851	35.6907	35.8525	39.2476
VWA1	24.0722	25.5192	25.4937	22.3877	29.1319	25.7123	27.8964	26.4813
THYN1	125.084	123.431	113.941	127.948	137.015	128.953	125.085	131.234
ENSGALG00000001531	1.46649	1.67721	1.26239	1.46242	1.45918	1.37103	1.34944	1.36023
ENSGALG00000001533	0.547964	0.289301	0.295282	0.377324	0.209139	0.480138	0.169935	0.309325
TMEM88B	0.920494	0.498659	1.08046	0.800311	1.21564	0.83244	1.02293	0.766664
ENSGALG00000001536	6.9425	7.87128	6.81085	7.68981	7.5354	7.95721	6.36408	6.73873
ST7L	21.8589	20.758	19.7043	20.0223	19.7868	19.4951	20.2316	22.6056
SF3A3	143.334	144.031	142.304	144.632	139.505	139.573	135.759	137.397
MRPL20	86.6956	111.667	103.923	90.3612	97.1337	100.867	106.35	90.8652
RAB40B	5.15329	5.19664	4.79052	5.56744	5.17501	5.16253	5.0376	4.49756
ZZEF1	16.5996	19.7252	20.3522	17.788	17.1146	18.183	18.8292	16.2269
CAPZA1	82.0818	83.3362	81.7272	85.1024	82.3857	82.8805	80.023	83.7279
RBM39	70.2435	73.8542	74.217	68.1996	59.7225	65.0806	65.7405	61.3073
CCNL2	38.2467	40.7088	42.7408	43.1816	31.1967	35.9988	35.1678	34.3556
AURKAIP1	32.9601	31.901	34.6095	34.1235	29.0575	30.5074	30.0328	29.3393
ACAD8	15.8584	13.5788	13.7701	14.7146	16.1858	15.3351	15.1779	15.315
MOV10	2.3405	2.18194	2.08219	2.36681	2.20903	1.9088	2.27819	1.98187
ZP3	0.868198	1.14446	1.1369	1.24655	0.709757	1.36451	0.873846	0.822525
MXRA8	76.091	93.4898	91.5215	87.7836	83.2333	90.0052	89.7464	82.062
WDR45B	53.3747	59.243	59.0003	55.9156	55.4693	57.4287	59.9692	55.5945
ATP2A3	3.0184	2.13625	2.54911	2.31396	3.5471	2.7661	2.92266	2.97578
C5	1.50354	1.1539	1.23777	1.48164	1.6186	1.21076	1.32182	1.51794
NFS1	25.9593	25.1188	23.1024	24.0872	24.7365	27.6054	24.295	24.8255
RHOC	15.0229	14.8863	16.8438	13.962	16.5444	16.9386	18.9603	16.6133
MYO1F	0.170066	0.0437	0.072208	0.088729	0.025295	0.066897	0.025841	0.0001
COMMD4	16.1238	18.2632	18.7856	17.138	19.4634	21.5373	19.6697	21.4062
P2RX1	0.0001	0.0001	0.0001	0.0001	0.0001	0.0001	0.0001	0.0001
FOXK2	46.1951	49.1437	49.5772	48.6394	40.0728	42.1132	43.4023	42.0869
TRAF1	15.1435	12.1253	13.3754	13.2977	13.9003	14.999	10.9773	15.196
NEIL1	5.54372	6.38411	6.83613	5.37515	5.64326	7.27545	5.77851	6.47654
ACER1	0.0001	0.0001	0.0001	0.030201	0.0001	0.0001	0.0001	0.0001
UFD1L	68.8541	75.0819	70.001	71.2541	66.6101	70.2366	68.9192	63.2609
PHF19	87.5101	95.0521	92.9799	97.418	79.3571	93.6904	94.7965	90.7892
MLLT1	28.6967	27.4114	25.9411	26.0545	26.5923	25.1669	25.8772	26.9875
PSMB3	141.68	150.49	150.816	150.402	145.415	147.945	142.823	151.332
ENSGALG00000001600	9.26281	9.97726	10.7126	9.32536	8.8411	8.93365	9.48911	9.06564
NUTF2	128.234	133.678	119.336	135.726	123.554	123.986	122.276	119.994
NARF	11.8751	11.783	12.0957	11.9454	11.4625	12.4616	10.9239	11.5755
ENSGALG00000001604	5.00646	4.62729	5.05192	4.82253	4.48915	4.49974	4.66421	5.04262
PPM1J	0.828326	0.779227	1.10211	0.547631	0.926714	0.909652	0.382404	0.780019
INPP5B	27.7384	26.1246	25.5693	26.2903	29.3965	26.0593	25.9902	28.6951
CYBC1	1.55127	0.950224	1.03596	1.08046	1.18433	1.38895	1.54217	1.2243
UNC5D	0.0001	0.0379719	0.0001	0.0327502	0.0001	0.0475161	0.0001	0.0001
PIP4K2B	28.7047	28.9407	32.3275	30.766	30.4193	27.2989	28.9242	28.3612
B3GAT1	0.0001	0.0001	0.0001	0.0001	0.0001	0.0001	0.0001	0.0001
GNL3	100.228	100.695	102.91	101.744	97.3084	106.161	101.505	96.8236
MAN2C1	9.96167	9.54168	10.83	9.40494	10.5262	9.72463	8.87084	11.4709
CDC45	32.2447	33.3778	31.7351	32.4992	31.0707	34.1187	32.7146	29.0523
CAMKK1	1.91101	1.64838	2.85756	2.04112	3.225	2.84253	2.39353	2.71157
OGFOD3	8.15986	7.13448	7.25847	8.1677	7.23566	7.19943	7.52339	6.97824
ATG16L1	14.5424	16.14	14.4851	15.0208	12.5807	13.9225	14.0202	12.8101
ENSGALG00000001620	0.529645	0.836699	0.850215	0.553206	0.696375	0.711068	0.651655	0.571032
CLDN5	0.17889	0.070497	0.085082	0.064947	0.034817	0.07689	0.135245	0.0001
CWC25	22.3744	21.8815	22.3771	21.2468	20.3485	23.0311	22.0968	19.5795
ENSGALG00000001626	0.0001	0.0001	0.0001	0.0001	0.0001	0.033759	0.0001	0.0001
DUSP26	0.0001	0.0001	0.024117	0.0001	0.032639	0.0001	0.0001	0.0001
RPL23	1259.4	1223.88	1203.02	1233.48	1232.63	1180.22	1201.13	1236.32
PSMD5	16.8271	17.4763	16.7779	16.5118	14.4383	16.0776	15.6974	14.1391
MTF1	25.6452	27.2435	30.4386	26.8012	22.6657	27.7125	26.0247	24.5116
RNF122	0.445265	0.366739	0.250442	0.460762	0.789938	0.506914	1.03271	0.521054
GLT8D1	19.8006	20.7764	20.9039	20.8163	21.2023	20.6365	22.2545	22.624
SIN3A	29.7114	32.2899	34.2601	31.4968	30.948	29.5247	32.4451	34.2076
KCNT1	0.0203875	0.0191561	0.0001	0.0001	0.00613842	0.0183574	0.00419796	0.0152833
PSKH1	12.7522	14.3205	15.8991	13.5835	11.1448	13.2347	13.9873	12.9781
TTI2	14.8449	15.6339	12.7226	14.3838	12.8698	12.2053	13.5356	12.283
SEPT2L	244.907	224.007	223.11	226.433	246.13	242.044	236.318	245.701
MANEAL	1.68482	0.500765	1.05284	0.871587	1.28135	1.50854	0.917307	1.47054
C1QBP	227.81	231.681	223.833	249.116	213.777	234.188	221.043	224.251
SPCS1	88.0163	87.0621	83.2465	92.708	97.5705	80.7782	90.4355	96.5215
RPL19	1459.41	1473.38	1443.36	1451.53	1392.98	1404.96	1386.63	1451.14
SLC22A7	0.011136	0.009525	0.049931	0.06017	0.020883	0.0001	0.0001	0.036726
ATP10B	0.0001	0.0001	0.0001	0.0001	0.0001	0.0001	0.0001	0.0001
MAK16	117.653	128.646	124.46	137.396	103.838	118.785	108.612	109.646
PTPN9	15.6535	20.4789	20.627	18.0968	15.6954	18.4588	18.9487	17.6221
RPAIN	5.37595	6.83232	4.58302	5.34902	5.20481	5.06437	5.70438	5.41965
UBE2R2	38.972	36.9595	38.6007	38.4399	37.4749	36.2067	36.1726	39.2589
PRKAB2	3.44672	4.25451	3.48796	3.89923	3.61994	3.31424	3.24885	4.15347
FBXL20	9.92215	10.1406	9.49493	9.31656	10.6378	10.1078	8.74746	11.727
SEC14L1	23.0948	23.8416	25.1733	25.6766	22.8217	23.3261	24.206	22.8571
SEPT5	42.4069	43.8383	44.4127	42.1773	43.1698	42.7218	41.6466	42.4586
SCAMP2	44.3428	44.1328	42.6327	43.7826	44.7148	46.8299	46.8972	44.2693
GABRB2	0.0127177	0.0001	0.0001	0.0001	0.0001	0.0001	0.0001	0.0174876
INTS11	68.8789	66.4818	67.5904	70.4541	70.1508	70.9729	68.9771	72.5686
CAMSAP1	19.286	21.4213	21.7171	20.8528	18.1189	19.944	20.5102	18.6384
SLC18A1	5.00022	5.15646	5.47512	5.44149	4.79935	4.97589	4.58769	5.23675
GABRA6	0.0001	0.0001	0.051863	0.0001	0.0001	0.0001	0.0001	0.0001
SAG	0.502033	0.727719	0.551065	0.5897	0.308619	0.351734	0.303645	0.558613
ENSGALG00000001697	0.139351	0.0001	0.130279	0.019953	0.036874	0.023706	0.0001	0.071948
GABRA1	0.0001	0.0001	0.0001	0.0001	0.0001	0.0001	0.0001	0.0001
ENSGALG00000001701	4.39158	3.37957	3.254	3.4832	4.31276	2.95306	3.13434	4.06114
EXOC3L1	3.36013	4.09215	3.90847	3.9766	3.59104	3.52896	3.30452	3.39677
MED1	41.6836	46.2097	45.8623	42.4438	38.1229	43.0934	44.016	40.2207
MUSTN1	0.062614	0.0001	0.0001	0.0001	0.0001	0.0001	0.300684	0.0001
PPCDC	4.12301	4.12075	4.31433	4.51501	3.9089	3.4297	3.61998	3.02818
PUSL1	8.84134	8.36594	9.93148	7.87714	9.2664	8.52191	9.1678	10.0368
C10H15ORF59	0.0001	0.0001	0.0001	0.0001	0.0001	0.0001	0.0001	0.0001
SLC16A1	93.0902	88.2148	92.2999	90.0518	86.8627	88.1039	91.2557	84.7693
CCNG1	18.6051	20.1309	21.1716	19.064	21.0486	21.643	20.8329	19.0661
ENSGALG00000001720	25.3575	25.3533	27.2798	28.2814	24.5005	26.0644	27.0547	25.2862
ENSGALG00000001721	0.0001	0.0001	0.039422	0.0001	0.0001	0.0001	0.060134	0.05079
E2F4	28.021	34.457	32.7576	33.525	27.3195	29.4711	29.625	27.4989
ENSGALG00000001723	0.0001	0.141737	0.316493	0.101108	0.075044	0.115951	0.150269	0.31377
TNRC6C	13.4245	13.2661	13.682	13.2993	14.8668	14.5239	13.7831	14.9777
NUDCD2	51.2019	56.3591	51.1484	54.7523	48.3063	52.6944	49.8814	47.341
LZTS1	18.7296	20.0257	21.7296	19.733	19.5037	19.9044	21.7866	19.5936
NACC2	12.3754	12.0149	11.9064	11.8697	14.5025	13.3578	12.6705	13.7171
CD276	19.8853	20.8745	20.9113	20.0656	20.4543	18.9266	21.4338	20.7872
DGKD	21.3679	20.4183	20.7362	23.6069	21.7298	21.4427	21.126	22.0506
CDK12	41.0619	45.4326	48.8656	44.5235	37.7818	43.2404	41.4172	39.7353
LRIG2	17.7377	18.9468	16.9482	17.1116	17.1856	18.9189	16.9213	16.4061
RABEP1	24.4544	24.5579	25.5661	24.7864	23.9142	23.4812	24.3235	23.5332
MGAT5B	0.733297	0.796357	1.11022	1.12867	0.916996	1.27678	0.72952	0.765017
NPTN	16.9149	17.1461	16.7314	17.043	17.572	16.3325	16.6864	18.1381
ACSBG2	301.317	283.365	276.265	286.213	342.149	311.563	312.232	325.032
MAT2B	56.4789	56.3148	53.3167	55.5831	62.5286	59.5198	56.1759	60.6131
SFMBT1	2.22922	2.16682	2.71535	2.38573	2.32431	2.04293	1.90624	2.57861
QSOX2	9.03228	8.23516	7.57499	9.65586	9.57243	8.2522	9.21902	9.97169
ENSGALG00000001764	0.0001	0.0001	0.0001	0.0001	0.0001	0.01744	0.0001	0.020377
CAAP1	5.76991	5.9935	6.60872	5.74368	6.23821	5.95442	7.5401	5.48603
TENM2	5.9325	5.31819	5.80705	5.71126	5.3933	5.05755	5.44456	5.42495
RFX2	5.27209	5.39551	5.61971	5.00897	5.12757	5.51925	5.06177	5.33186
NEO1	29.7474	31.1309	30.6873	30.529	31.0058	30.8289	31.7147	31.0178
MFSD11	32.7525	30.9043	30.9131	30.4133	34.5017	34.9196	34.9243	33.9156
KIAA0895L	2.86906	3.71173	4.05672	3.75438	2.38158	2.97751	2.89541	2.93291
PROC	0.107216	0.0001	0.19427	0.103561	0.110535	0.086477	0.347157	0.119461
PLAA	15.481	14.9364	15.0658	14.2769	13.1845	13.1145	12.5261	14.7801
ADPGK	24.0189	22.5615	22.2104	22.3317	21.6655	22.8246	22.3837	22.7477
METTL23	13.5397	13.103	11.5191	12.4189	13.3564	14.5065	12.127	16.1704
ENSGALG00000001791	0.302519	0.289738	0.285515	0.510112	0.168796	0.299867	0.105758	0.106531
MRPS34	60.1168	69.2926	62.0808	61.8771	63.0985	60.6924	58.0686	60.2292
MYL10	0.0001	0.0001	0.0306254	0.238066	0.0001	0.0460707	0.0420445	0.209645
GPSM1	10.5835	10.7478	12.1085	11.3543	11.036	11.6925	13.1007	12.4366
BBS4	2.52204	2.39716	1.98762	2.62038	2.74304	2.6816	2.63975	2.65206
ENSGALG00000001800	28.4431	28.0512	28.688	28.9571	24.395	26.043	25.35	25.2604
IFT74	7.73136	6.41087	6.40755	7.52681	6.4577	6.26464	6.65941	7.25507
JMJD6	22.9873	26.1899	26.7005	23.5529	22.1268	23.1382	22.5339	21.7616
IWS1	51.5194	51.452	50.0374	50.6422	46.6235	49.0376	47.9973	47.9816
ENSGALG00000001805	5.6313	5.09863	5.65249	5.40294	6.2368	5.08959	5.29509	6.19938
ENSGALG00000001806	0.03817	0.0001	0.0001	0.0001	0.0001	0.0001	0.069704	0.0001
ATCAY	0.067903	0.019098	0.063415	0.015826	0.0001	0.0001	0.076765	0.0001
MAGI3	6.19414	6.07661	6.49661	6.59059	5.76192	5.23783	5.9793	6.29786
CTCF	35.6101	35.6895	36.0374	36.2109	35.702	36.1791	37.094	35.0227
HIKESHI	36.223	41.3593	37.7971	36.1189	37.4661	38.7424	34.3251	36.1006
ENSGALG00000001824	1.03951	1.01007	1.62083	1.56764	1.02108	1.06356	1.56753	1.18744
WWC1	10.7307	9.75473	9.50009	10.373	8.42885	9.402	9.54262	9.39904
ENSGALG00000001828	1.36474	1.37883	1.19899	1.15908	1.43733	1.42252	1.31714	0.980365
PRKRIP1	33.7711	34.2424	29.6277	30.529	29.9168	31.755	31.7092	30.9628
SCNN1D	0.176804	0.496463	0.249512	0.326611	0.313393	0.19588	0.17507	0.0781097
ORAI3	6.03338	6.72253	5.89207	6.08918	5.878	5.50565	5.65686	5.36189
XPO7	60.4394	64.9324	67.2975	68.8975	58.7781	64.6667	60.7454	61.3877
TEK	0.074337	0.168208	0.187718	0.064223	0.076438	0.088397	0.154074	0.165151
ROGDI	14.3804	14.0897	15.4459	13.9906	14.397	14.4673	13.1223	15.243
ALKBH4	2.24533	2.25464	2.32334	2.19935	1.89723	2.25553	2.52733	1.74111
PHTF1	8.45058	8.42843	8.16572	8.88113	8.49938	8.27436	8.35091	7.35457
UBE2J2	77.967	80.9115	81.823	79.3098	71.4293	77.0725	77.0415	71.6103
BSN	0.712852	0.762215	0.608755	0.810486	0.646118	0.857134	0.696209	0.69773
RARS	56.5818	53.6475	54.4381	57.1037	55.8009	56.7522	49.0198	56.0639
LRWD1	12.8262	12.3582	13.5738	13.5248	14.1789	13.815	13.3459	14.0605
MOB3B	0.101092	0.0001	0.0001	0.0001	0.0001	0.0001	0.0001	0.125344
C1QTNF12	2.45117	2.87385	2.64853	2.58959	2.0474	1.76345	2.55201	2.2121
ENSGALG00000001859	4.52613	3.82009	4.86971	4.3121	4.23266	4.77419	4.01854	5.4176
RSBN1	6.11227	7.13102	7.09911	6.43558	5.46535	6.21704	6.31097	6.18939
ST6GALNAC1	0.506931	0.458409	0.484442	0.712556	0.254287	0.472224	0.437238	0.348629
VTG2	0.0001	0.0001	0.022846	0.0001	0.0001	0.0001	0.0001	0.0001
C9orf72	2.84169	3.34847	3.08049	3.13841	2.50705	2.92637	3.2168	2.87726
MCHR2	0.0001	0.0001	0.0001	0.0001	0.0001	0.0001	0.0001	0.0001
LINGO2	0.0001	0.0001	0.0001	0.0001	0.0001	0.0001	0.0001	0.0001
SDF4	36.7029	40.9664	40.5125	38.4114	36.603	39.6212	39.5356	35.5076
RASA4B	2.11073	1.93854	1.80693	2.05462	2.18516	2.31775	1.70147	2.12483
TNFRSF18	0.906351	0.741115	1.12206	1.14256	1.07452	1.38294	1.01919	0.944269
ST6GALNAC2	0.589266	0.981343	0.930477	0.82624	0.535303	0.638456	0.900243	0.643731
ENSGALG00000001885	0.0001	0.0001	0.0001	0.0001	0.0001	0.0001	0.0001	0.0001
CARD9	3.37235	2.88598	3.54773	3.32514	2.41765	2.68646	2.5012	1.79275
CYGB	0.0001	0.0001	0.0001	0.0001	0.0001	0.0001	0.0001	0.0001
ENSGALG00000001894	0.0001	0.0001	0.015044	0.047312	0.0001	0.0001	0.0001	0.0001
PANK3	25.7733	27.1852	28.5153	25.1856	28.0093	26.5935	26.1299	26.0846
PHF24	0.0001	0.0001	0.0001	0.0001	0.0001	0.0001	0.0001	0.0001
ARIH1	62.1675	70.5767	69.2882	68.1819	61.1241	63.865	66.9853	59.3672
DTX2	6.76787	7.7398	7.8311	7.48852	6.7387	7.69235	7.48836	7.47805
WAPL	26.0323	26.8962	26.6988	27.0974	25.8188	25.2681	25.5114	26.6086
ENSGALG00000001912	0.0001	0.0175069	0.057384	0.032646	0.0001	0.0001	0.0001	0.0001
SLIT3	22.7151	20.8032	22.5253	22.1572	24.1197	22.9893	22.5931	24.5549
SSC4D	0.0001	0.0001	0.0001	0.0001	0.0001	0.0001	0.0001	0.0001
DNAJB5	4.08814	3.59401	4.00664	3.6646	3.0896	2.66706	3.09189	3.63357
ENSGALG00000001921	6.36367	3.75695	4.9399	4.65212	4.30018	5.26901	5.39289	5.59534
GNB1L	2.75546	2.83071	2.57898	2.95443	2.96665	3.07012	2.16135	2.54742
HSPB1	112.39	124.017	117.452	120.144	119.644	117.142	115.806	120.491
SRRM3	0.0001	0.0001	0.0001	0.0001	0.0001	0.0001	0.0001	0.0001
CORO2A	4.90378	4.74007	4.31301	5.06269	4.97145	4.44938	4.45862	4.50318
OPN4	0.0001	0.0001	0.0001	0.0001	0.0001	0.0001	0.0001	0.0001
ENSGALG00000001935	0.0001	0.0001	0.045036	0.0001	0.0001	0.0001	0.0229	0.0001
MYO7B	0.0001	0.013462	0.0001	0.0001	0.0001	0.0001	0.0001	0.0001
SLC25A24	22.4884	22.3073	21.0943	21.6097	22.413	23.5509	23.4249	23.7502
HIPK1	30.377	33.1906	35.9947	32.5417	29.8155	32.7409	33.4096	30.0819
SPDL1	31.326	31.4945	29.9248	31.0566	28.7432	30.3038	29.6475	31.6159
RHBDF2	6.79971	6.54468	7.54991	7.09024	7.04975	7.49854	7.39031	8.12073
TBC1D2	8.4672	8.35396	8.30592	8.04688	7.67626	8.8658	8.84808	8.00698
RFT1	4.32046	4.99072	4.77009	4.78172	5.10982	5.334	4.65075	4.5973
RSPO1	0.0001	0.0001	0.0001	0.0001	0.0001	0.0001	0.0001	0.0001
ELP1	15.0899	15.5478	17.2205	17.3	13.8456	15.0572	14.4033	13.9744
ENSGALG00000001948	61.49	66.4001	66.4775	64.4293	58.0814	62.608	62.4267	55.0305
MDH2	73.8228	76.282	74.1793	78.1561	72.9031	76.1369	71.778	78.1429
PMPCA	74.0813	72.4917	71.8135	71.6935	62.6693	67.8178	63.2088	69.7848
ENSGALG00000001951	18.0177	16.8548	19.3067	17.8017	16.0602	17.8915	18.7304	17.5333
APTX	5.7617	5.89957	5.11265	5.42115	5.64588	5.2783	5.82144	6.60612
AANAT	0.0001	0.0001	0.12256	0.039866	0.0001	0.0001	0.0001	0.0001
OLFML3	10.493	11.7781	10.4502	10.6759	11.3622	11.2121	12.2205	11.4221
HENMT1	1.46984	0.892778	1.3874	1.43577	1.20596	1.23219	0.947926	1.62434
PTBP1	112.896	108.703	111.549	114.269	108.79	110.73	106.46	105.476
ENSGALG00000001963	0.638147	0.551763	0.226419	0.527069	0.264006	0.218725	0.327035	0.642377
INPP5E	18.0716	19.6976	17.9208	17.2062	17.015	16.879	18.3286	16.523
AARS	162.649	169.281	173.959	166.526	169.013	169.938	172.241	164.135
SYT6	0.132679	0.072881	0.112612	0.018315	0.008697	0.0001	0.012113	0.0001
UBE2O	25.3517	26.0603	25.8523	25.2388	24.6853	26.2558	26.4553	27.0527
ENSGALG00000001972	51.0834	53.0514	54.2812	53.1714	49.2405	57.8038	55.9985	43.4888
GNL2	47.7101	45.0518	45.9521	45.9102	42.2466	43.651	41.6211	41.3385
TMEM120A	3.51482	4.20172	3.68563	4.3101	4.43612	4.13802	3.86519	4.86807
TRIM33	21.6437	23.2441	24.1648	24.5606	19.398	23.7959	21.2468	20.8099
LDB3	0.0001	0.0001	0.032786	0.0001	0.0001	0.0001	0.0001	0.0001
MED16	19.5965	21.6646	20.2686	21.0717	17.977	18.8488	18.6249	18.5654
PARP6	2.00155	1.83186	2.07064	2.00751	1.65389	1.98602	1.96379	1.87578
ENSGALG00000001983	0.878306	0.638503	0.627096	0.557045	0.508808	0.67074	0.571307	0.669845
PIGQ	4.26116	3.93201	3.26874	3.53215	4.29697	4.51021	4.05726	4.42196
VCP	149.218	154.263	158.016	158.191	154.546	152.056	160.23	154.256
TXNRD2	7.2074	6.24091	5.95467	6.86207	6.13163	6.44743	5.40606	6.71791
PKLR	934.058	1043.82	884.296	1046.05	875.406	1051.5	1040.66	1058.64
ENSGALG00000001994	0.0001	0.0001	0.0001	0.0001	0.0001	0.0001	0.0001	0.0001
LIMS2	52.575	53.9228	53.2742	51.854	56.9532	54.3931	53.3096	59.9647
ENSGALG00000001996	2.95363	4.2652	3.42124	2.77512	3.41303	2.44825	3.80789	3.93534
R3HDM4	14.2376	12.6331	12.9178	12.3726	15.2838	13.1951	14.1551	14.6406
GRAMD2A	2.10294	2.51133	2.35412	3.03862	2.50332	2.10616	2.58906	2.51307
STXBP3	7.25506	6.8033	7.19102	7.60493	6.90182	7.52411	6.82393	7.3821
BCAS2	20.7582	22.4117	21.7848	22.8413	22.6266	24.8512	20.7742	23.982
BMPR1A	15.2487	16.6619	15.89	15.1523	14.7718	14.7825	14.9707	14.8211
RNF157	0.0460606	0.0519808	0.086032	0.0832733	0.160711	0.0001	0.0742819	0.206191
FANCG	5.21479	4.84211	4.52191	5.08175	4.36371	5.37807	4.51103	4.25376
SNIP1	52.8925	56.6842	58.5058	56.1025	49.7589	56.973	53.6513	55.1234
ENSGALG00000002012	0.085019	0.112286	0.147649	0.07324	0.378282	0.035441	0.155654	0.146559
MEAF6	34.902	34.0709	30.4735	32.4665	33.3667	33.8091	32.2346	33.2052
SMU1	33.9673	34.3995	36.5409	36.6816	32.7965	35.2602	35.1629	33.8436
SNCG	0.335126	0.580119	0.723504	0.802554	0.546117	0.345338	0.574387	0.544835
PRKCD	8.32204	6.95499	6.86639	7.21313	8.69562	8.80416	7.08119	8.33369
CAPN15	12.2528	13.844	14.5152	14.0544	12.2791	13.1816	13.3667	13.672
ZC3H12A	10.4223	10.6586	11.7422	10.5884	9.49848	10.4481	11.2935	9.74371
B4GALT1	2.62665	2.01758	1.72395	2.02277	2.29007	1.86894	2.59206	2.57591
PIGO	4.31859	4.00564	4.67096	4.51936	4.04721	4.58878	4.43417	4.29315
COMT	1.43883	1.23656	1.54557	1.34723	2.0941	1.62774	1.41761	1.74207
GPRC5B	0.0001	0.0001	0.0001	0.0001	0.0001	0.0001	0.0001	0.0001
TMEM259	33.4748	38.1041	39.2649	35.9514	31.3119	33.9356	32.8516	31.4499
NDUFB6	50.7159	51.4233	49.5751	44.6177	53.3509	54.0875	49.5716	49.2424
DENND2C	21.0786	19.5174	21.2929	19.8652	21.1991	20.8136	20.3157	20.1997
ENSGALG00000002042	18.0152	18.9875	17.1572	18.3906	18.5328	17.3104	20.005	21.642
ENSGALG00000002043	28.2713	30.5551	33.0672	31.9616	27.8535	26.3501	31.7581	27.7568
EEF2KMT	15.814	16.148	16.6933	15.8886	16.6622	16.2723	16.2837	16.2606
ENSGALG00000002046	0.027315	0.0001	0.0001	0.0001	0.0001	0.0001	0.0001	0.0001
GPRIN2	0.018369	0.041533	0.084052	0.08426	0.111751	0.072125	0.119483	0.044113
EXOC7	62.9513	62.6826	62.3099	65.1115	56.7457	57.5252	58.3229	57.3476
POR	36.1054	35.2856	39.907	37.0779	38.829	37.5	38.8076	37.8553
HES4	1.42847	1.44957	2.42925	1.28777	1.52856	1.54543	0.840815	1.44145
TANGO2	12.0571	11.2493	11.3933	12.3364	13.6191	13.8382	12.1033	13.8651
POLR2D	37.1058	37.4778	38.7673	43.3254	40.0001	39.16	37.8821	36.9175
TAF15	39.6048	43.6957	42.264	41.9604	39.0843	42.1901	40.5345	38.2049
SRP68	71.0345	71.4944	72.8018	71.5529	63.1283	69.9389	64.4116	65.4138
STOML2	93.808	96.4109	92.9825	101.738	90.3052	92.9695	94.9176	89.9148
NCOA4	33.7883	32.3965	29.9928	32.9108	34.0362	33.4053	32.4561	34.161
ENSGALG00000002067	13.072	13.2192	13.2156	12.8969	13.6848	14.5129	12.8755	13.636
FAM214B	1.40224	0.93273	1.14812	1.2256	1.17556	1.60924	1.05264	1.26956
SAP130	16.8212	16.6031	15.993	18.7182	16.0487	17.1625	16.8234	17.7124
DOCK2	0.048947	0.100192	0.019548	0.034993	0.034661	0.060874	0.062116	0.013782
MMP28	0.0001	0.0001	0.0001	0.0001	0.0001	0.0001	0.0001	0.0001
AMPD1	0.342341	0.180878	0.087692	0.240718	0.269428	0.189565	0.164945	0.150652
ENSGALG00000002083	0.0001	0.0001	0.0001	0.0212856	0.0001	0.0001	0.0001	0.0001
FZR1	30.5253	29.0699	29.9342	31.2287	29.6572	29.3869	27.0654	27.8818
RASL10B	0.0001	0.246841	0.0001	0.0001	0.0001	0.0001	0.158437	0.403606
NCBP1	16.8362	15.6769	17.5799	16.452	16.6624	16.8346	16.3504	16.6527
GALR2	0.0001	0.054691	0.182355	0.050745	0.194611	0.163152	0.021882	0.063648
ENSGALG00000002089	34.273	39.6162	38.408	38.43	32.9261	36.4993	34.751	33.6318
GPSM2	20.8397	22.7956	22.1191	21.6665	22.6189	22.1749	19.415	21.3194
ENSGALG00000002091	2.01145	3.01992	1.45111	2.90888	2.2831	2.94247	2.81506	3.20425
NR2E3	0.0001	0.0001	0.0001	0.0001	0.0001	0.0001	0.0001	0.0001
TRMT2A	23.4907	24.5295	24.6357	24.3927	24.8806	22.6729	22.6756	23.3877
CHMP4B	83.137	84.27	83.1412	83.7694	78.1018	81.8259	79.482	78.4292
ENSGALG00000002097	0.0001	0.0001	0.0001	0.0001	0.0001	0.0001	0.0001	0.0001
GRIK3	0.0001	0.0001	0.0001	0.0001	0.0001	0.0001	0.0001	0.0001
ENSGALG00000002099	7.06141	6.29533	6.06268	5.95962	8.30683	7.89084	6.79323	7.23853
ENSGALG00000002102	0.0001	0.0001	0.0001	0.0001	0.0001	0.0001	0.0001	0.0001
TPPP3	0.0001	0.0001	0.0001	0.0001	0.0001	0.0001	0.0001	0.0001
FOXI1	0.07568	0.0001	0.0001	0.044623	0.04761	0.028658	0.0001	0.031272
CLCC1	14.0947	14.5199	15.2913	13.9386	15.0217	14.6454	15.4243	14.3059
RANBP1	128.416	131.823	129.087	128.686	117.5	125.256	124.284	115.103
ENSGALG00000002108	0.682507	0.640875	0.724585	0.657198	0.176735	0.361899	0.249824	0.288557
TSTD2	3.4822	3.65528	4.35273	4.69163	4.92334	3.97865	4.06054	3.7884
ENSGALG00000002111	0.0001	0.0001	0.0001	0.0001	0.0001	0.0001	0.0001	0.0001
CSF3R	0.0001	0.0001	0.0001	0.0001	0.0001	0.0001	0.0001	0.0001
LCP2	0.045948	0.0001	0.0001	0.0001	0.0001	0.0001	0.0001	0.0001
TEN1	1.81139	1.20323	0.993351	1.70739	1.59998	0.713201	1.35818	1.57914
PARG	24.141	24.9821	26.3306	24.7127	24.0684	24.1285	25.3341	22.9132
KCNMB1	0.0001	0.0001	0.092306	0.126985	0.0001	0.0001	0.17189	0.0207345
VPS35L	36.3234	34.1772	35.3205	37.1131	34.7693	33.1863	34.2563	33.9342
PLEKHN1	0.120599	0.0001	0.0001	0.0001	0.0001	0.109287	0.096781	0.0001
OSCP1	7.35045	9.41868	8.03814	9.18789	8.39337	9.11692	8.8569	11.7911
ZDHHC8	11.3982	11.1954	11.2423	13.0383	12.7444	13.7598	12.3436	11.0146
TMOD1	1.2925	1.11674	1.22201	1.33368	0.761654	1.05429	1.43824	1.16587
LSM10	8.07077	5.45727	3.66585	4.61839	7.79078	6.63729	7.86634	6.22094
WDR47	6.95007	6.0619	6.76641	6.9126	6.04253	6.40142	5.19165	6.63009
NPRL2	9.93558	11.3034	11.6643	10.2197	8.83486	10.3966	9.15184	9.61176
KCNIP1	0.0001	0.0001	0.0001	0.0001	0.0001	0.0001	0.0001	0.0001
PGAM5	47.7724	50.0477	52.7514	50.6973	43.0762	48.4421	44.1062	45.2866
HYAL2	4.47651	4.60449	4.28656	4.14404	4.69197	4.0275	4.06844	4.72274
CSDE1	162.863	162.443	160.247	159.735	158.575	161.011	162.54	155.205
UGGT1	26.4381	26.3901	27.0781	27.0108	25.9699	25.5343	25.778	26.6543
DGKQ	2.42206	2.81021	3.13185	2.46267	2.17252	2.97649	2.62643	2.3804
ANKLE2	19.0919	20.9367	20.5697	19.6052	19.9004	19.9615	19.7851	18.1758
THRAP3	111.251	113.371	113.547	99.2455	104.624	106.631	111.47	113.06
CAMSAP2	29.437	28.9323	30.9334	29.6502	27.2908	29.0819	28.8144	26.9658
SIKE1	32.707	36.0634	36.7371	34.6897	32.4945	30.3862	33.9812	32.3887
CPEB1	0.324288	0.31173	0.092281	0.200588	0.125738	0.128157	0.140541	0.0001
PEX12	6.81878	8.58239	8.1057	7.59403	6.64069	7.96666	6.96388	6.76795
GABRP	0.0001	0.0001	0.0001	0.0329	0.0001	0.0001	0.0001	0.0437745
HS6ST1	33.6006	34.2538	31.449	34.5506	36.2281	39.0019	32.1213	33.3402
RPS17	540.799	530.984	522.942	519.211	491.777	487.44	493.947	526.62
GOLGA3	22.5964	23.0844	23.0856	22.1058	22.5178	21.8828	22.4964	21.4682
ACOX1	17.6212	16.4041	16.7258	18.2934	20.6788	19.0902	17.2442	20.2376
B2M	57.262	62.5595	60.2892	59.8961	64.6417	63.2128	62.2504	60.495
ACO1	7.74898	7.22817	6.76753	8.04511	7.7177	7.70533	7.02618	7.51228
DDX59	4.89073	5.48804	4.69521	5.49634	5.08587	4.18971	4.42544	4.88401
UNC13B	0.0001	0.0001	0.0001	0.0001	0.011467	0.012947	0.036521	0.0001
PATL2	3.28965	3.10641	3.28991	3.0459	3.90358	3.99131	3.0727	3.12705
PLEKHB2	6.66617	6.37157	6.32343	6.02817	7.06758	6.36576	6.5266	6.71232
ENSGALG00000002170	0.0001	0.0001	0.0001	0.0001	0.0001	0.0001	0.0001	0.0001
FAM168B	34.2695	38.2074	35.6844	34.9315	34.3806	33.906	34.3559	32.7815
KIF14	4.43133	3.84208	4.17378	4.06536	4.3559	4.02948	4.38478	4.78548
FBF1	13.0353	11.9719	10.9838	12.6422	12.4872	13.17	12.963	13.4833
CHFR	20.3511	19.031	18.5443	19.145	22.4455	20.7073	20.5532	21.0492
NR5A2	0.0001	0.0110108	0.0001	0.0001	0.0362261	0.0001	0.0001	0.0001
PRR16	2.40408	2.70845	3.02226	2.64671	2.52338	5.03459	3.57808	3.04844
UNC45B	0.017937	0.0001	0.0001	0.069769	0.0001	0.0001	0.054337	0.114564
HSD17B4	13.9235	11.0515	10.9145	11.7318	14.6046	13.6008	13.3027	13.3635
SNX1	56.4534	54.9653	57.5611	56.1441	60.3715	55.1761	55.3354	59.1569
TLX3	0.0001	0.0001	0.0001	0.0001	0.0001	0.0001	0.0001	0.0001
PTPRC	21.3809	24.9243	24.3009	23.5096	20.8983	23.8538	22.3056	20.102
ARHGEF4	4.35153	3.66963	3.40384	3.98164	5.0784	4.51631	3.92885	4.35301
MRPL38	34.7484	38.1248	36.9079	37.3337	32.2613	33.3148	33.3551	30.8653
NPM1	592.244	576.383	544.532	594.527	515.56	565.559	534.253	547.457
FHOD1	42.2792	45.9227	45.7012	43.3478	40.8418	42.0295	43.9259	41.1949
KLHL17	2.31349	2.19474	2.87804	2.26755	2.39294	2.51517	2.2286	2.15829
ACSM3	0.0001	0.0001	0.0001	0.0001	0.0001	0.0001	0.0001	0.0001
PPL	0.0001	0.0001	0.0001	0.0001	0.0001	0.0001	0.0001	0.0001
FGF18	1.49663	1.78242	2.08319	1.72188	1.47453	1.17203	1.63313	1.65499
SLC7A4	0.144853	0.081065	0.048199	0.083517	0.101524	0.060242	0.0001	0.137521
FBRSL1	12.3329	12.9606	13.871	12.9807	10.6563	11.7162	11.7117	11.3511
ATP6V1G3	4.04444	4.61322	3.54074	3.70666	6.70419	5.3114	6.49165	5.16266
PPIB	643.708	682.812	673.064	670.616	709.952	680.831	679.532	687.338
NEK7	34.5754	33.4748	34.5598	31.9745	34.4385	34.4784	33.3295	31.5042
WBP2	21.2879	20.6256	21.8943	21.7103	17.2671	18.6903	17.9631	17.3073
NOC2L	63.7501	65.5501	64.313	68.6054	58.8469	62.5743	59.4559	61.5974
LHX9	0.0001	0.0001	0.0468755	0.0459178	0.0001	0.0001	0.0001	0.0001
RFFL	5.26468	3.5771	3.6083	5.40577	5.30685	8.83702	5.31349	3.32316
DMXL1	5.96138	5.31294	6.06773	5.63723	6.33205	5.87066	6.03617	6.33661
FBXW11	20.8871	16.7029	22.586	21.9833	15.795	15.6631	15.5653	14.5584
RERE	20.9463	21.9856	23.4263	20.9952	19.5346	21.0093	19.913	19.4645
UNC13D	3.3349	2.48086	2.46657	3.13048	2.92714	2.99748	2.06876	3.13804
ATP6V0D1	54.6607	51.5578	54.391	56.4087	55.3731	50.1111	55.6268	55.2004
REXO5	23.0575	25.596	22.918	23.7136	25.2847	24.8662	22.7085	23.9469
C3orf18	3.39845	2.67242	2.45517	2.93754	3.69777	3.45829	3.43722	4.49622
GALNT9	0.0001	0.0001	0.0001	0.0001	0.0001	0.0001	0.0001	0.0001
AGRP	0.647142	0.239587	0.336911	0.446552	0.434431	0.736971	0.365453	0.407258
DENND1B	7.30739	6.19717	6.63139	7.9264	6.98894	7.23933	7.21974	7.13047
SETD6	38.1385	37.5241	38.9669	35.9817	31.654	34.6369	34.1478	31.1096
AGO1	21.7518	23.3372	24.251	22.7401	20.89	19.9651	21.9496	20.2902
DTWD2	0.755342	0.513677	0.446986	0.511759	0.631013	0.955794	0.583236	0.547996
HEMK1	3.64133	2.48304	2.5934	2.80158	3.77611	3.466	2.50509	3.82776
CISH	74.284	60.579	65.2244	70.7277	91.0066	75.2332	71.4908	88.8467
ETF1	100.028	99.9935	105.794	101.536	90.8112	98.163	98.8136	94.7435
KLHL6	0.193653	0.13158	0.233622	0.0871317	0.1772	0.223891	0.138926	0.129484
OGDHL	0.280335	0.223629	0.438958	0.295143	0.439241	0.425108	0.393916	0.236003
DCUN1D3	20.0571	21.6229	23.1721	22.2703	21.3038	21.4042	23.0781	21.1111
NOC4L	27.854	28.3652	27.1077	29.5626	25.6228	29.2929	25.4455	27.1773
LYRM1	5.49335	5.32239	5.39977	6.04731	6.00796	5.30258	6.47479	5.54365
EME2	6.63961	7.60316	8.05987	7.88906	5.56718	7.76277	7.2691	7.94331
KLHL24	5.27764	4.56636	5.37836	4.7088	5.50602	5.1425	4.95641	5.12435
UNK	13.8004	14.6827	15.0246	14.2985	15.282	14.4451	15.6341	15.2288
TMEM200A	2.86397	3.02766	3.20959	3.30643	3.08407	2.97415	2.74388	2.90926
MAPKAPK3	2.28055	1.87519	2.0418	1.87724	2.91299	1.61578	2.44513	2.60666
TRAPPC3	62.3755	52.3217	58.4208	58.9203	61.8611	61.2561	60.6806	62.0759
SPSB3	22.2334	23.0419	22.9042	24.0722	22.096	23.7416	24.0509	20.66
H3F3B	356.526	348.99	333.722	342.423	361.735	357.647	347.62	345.942
ENSGALG00000002287	0.019207	0.059118	0.043628	0.023551	0.028244	0.0001	0.0001	0.033752
LIG3	23.1506	24.9481	24.4247	24.7791	21.4776	23.6883	21.9021	21.1266
CHAT	0.024712	0.0001	0.0001	0.0001	0.062345	0.032165	0.0001	0.057892
SEMA6A	0.0001	0.0001	0.0260588	0.0001	0.0001	0.0307842	0.0001	0.0001
COL8A2	0.15114	0.116959	0.441339	0.351814	0.170681	0.179936	0.0967043	0.137619
RGR	0.0001	0.0001	0.0001	0.0001	0.0001	0.0001	0.0001	0.0001
CNOT1	106.672	110.504	113.7	112.434	103.157	105.755	104.317	105.127
LRIT1	0.160294	0.239967	0.19244	0.24048	0.142174	0.339095	0.093226	0.207577
ADPRHL2	18.1896	20.1255	19.5796	19.8856	17.7488	19.2216	17.3409	18.3181
ZBTB41	7.81973	7.24304	8.38313	7.65048	7.67558	8.05467	7.92568	8.14997
LRIT2	0.056422	0.233354	0.222456	0.091164	0.030759	0.0001	0.0001	0.0001
COMMD10	9.34111	9.02339	8.61897	6.86691	9.72554	9.9692	8.74461	10.3045
GALK1	9.59415	7.67122	8.76053	9.52352	9.35312	10.6615	9.47497	11.0382
TMEM132E	0.121097	0.317649	0.272783	0.34086	0.212681	0.23421	0.286823	0.219472
SLC38A7	10.4519	10.755	10.5092	11.8614	12.0592	10.7717	10.168	10.416
CDHR1	0.089788	0.031432	0.0001	0.0001	0.0001	0.044538	0.019602	0.0001
ENSGALG00000002315	46.7794	44.6635	44.815	48.8985	43.491	43.8507	43.1244	47.9246
NUBP2	33.1423	37.1948	36.9188	37.0725	32.4406	36.2397	33.3988	31.0481
LVRN	0.07961	0.065372	0.068909	0.068915	0.013695	0.088788	0.028356	0.0001
TEKT2	2.29133	1.67986	2.17176	2.02705	1.56576	1.01377	1.16541	1.54367
GOT2	141.1	149.167	150.856	146.219	132.422	143.341	165.622	139.596
IGFALS	0.0001	0.0001	0.0001	0.060618	0.0001	0.038049	0.0001	0.0001
ENSGALG00000002326	45.8651	39.3083	39.7267	37.0704	48.8673	44.428	42.0069	49.5665
CCL1	0.0001	0.0001	0.0001	0.0001	0.0001	0.0001	0.0001	0.0001
DOCK3	0.0216261	0.00306652	0.00910783	0.0001	0.0001	0.0001	0.0001	0.0001
EP400	17.9134	17.5032	17.9799	18.1381	17.1075	17.349	17.5639	18.8492
AP3S1	25.5704	26.7024	25.5638	26.4972	24.661	26.9135	25.5853	26.7092
ATG12	5.96882	5.31426	5.84808	6.99093	5.67937	5.96389	6.39644	5.68422
CLSPN	22.1229	20.8452	21.8257	20.8742	21.9287	21.7194	22.9917	21.6176
DIPK2A	13.4991	13.4001	13.9478	12.8312	13.7686	13.035	13.0902	13.6802
ENSGALG00000002350	1.0865	0.739474	0.725497	1.00294	0.920478	0.954523	1.01574	0.641565
PUS1	43.1226	50.023	49.3123	46.561	39.5868	43.897	44.4923	39.7524
CMTR2	5.06801	3.87497	4.0889	4.87292	5.00447	3.9658	4.07698	5.76647
CDO1	0.0001	0.0001	0.0001	0.0001	0.0001	0.0001	0.0001	0.0001
MANF	53.8048	52.5693	55.8503	57.2205	55.8054	49.6985	53.4329	60.2465
HSPA9	144.932	148.487	152.148	146.601	131.261	135.59	143.696	128.469
SEC16A	39.7043	41.7596	42.7727	41.4222	39.6403	40.9102	39.5402	39.9268
F13B	0.0001	0.0001	0.0001	0.0001	0.032202	0.049391	0.043762	0.0001
SH2D4B	0.17374	0.222995	0.420283	0.161261	0.110487	0.281469	0.097662	0.525918
RUSC2	1.7217	1.72147	1.45852	1.52942	2.02935	1.74931	1.90196	2.16126
SLC9A9	0.0001	0.138841	0.0001	0.032806	0.0001	0.0001	0.0001	0.0001
NOTCH1	12.1618	11.5967	13.3235	12.4942	12.0545	12.0006	12.9369	12.4093
ENO1	1263.67	1213.13	1206.95	1240	1250.79	1216.55	1225.04	1216.91
MRPS17	11.3585	11.4314	11.3299	11.9507	10.3278	11.8168	10.7551	12.4353
CD72AG	0.0001	0.0001	0.0001	0.0001	0.0001	0.0001	0.046334	0.0001
TMEM8B	0.425958	0.851686	0.852207	0.501138	0.365426	0.596356	0.69391	0.639149
NIPSNAP2	21.0208	18.5113	19.0896	19.3129	21.1988	19.4117	18.6659	20.4678
ENSGALG00000002389	3.7792	5.00423	4.55064	4.35714	4.47319	4.4872	4.31417	4.26839
CA6	0.407126	0.024425	0.16129	0.225024	0.169106	0.153694	0.02345	0.227126
RGP1	13.4472	13.5949	13.9087	13.8409	12.1513	13.1412	13.0519	11.829
ENSGALG00000002395	0.017998	0.038078	0.07771	0.080479	0.074994	0.054451	0.139176	0.132924
PSPH	1.30234	1.04132	0.904823	1.03165	0.801636	0.409906	0.990526	0.872081
ENSGALG00000002399	15.1503	16.0189	15.4072	15.7114	15.4151	16.5638	15.1685	14.6004
ULK1	9.60881	9.72728	9.27335	7.74718	9.93832	10.062	9.26687	10.902
HYDIN	0.026231	0.032586	0.011505	0.022109	0.018029	0.041746	0.049639	0.038945
NCDN	17.1135	11.3004	17.7117	18.2324	15.4968	16.5375	17.5813	22.5221
GBA2	16.2274	16.4752	15.5442	16.741	14.9432	16.9438	17.1422	16.083
ENSGALG00000002413	0.0001	0.0001	0.0001	0.0001	0.0001	0.0001	0.0001	0.0001
TSPAN14	16.3014	14.738	16.761	15.2842	15.7119	15.8801	14.9227	15.3366
SAP30BP	36.9176	37.4321	34.778	34.7992	33.5463	34.5406	34.4847	33.9088
GMPPA	21.3475	20.1707	22.6276	22.6056	19.3363	19.7125	23.5922	21.1582
KIAA1328	6.94668	6.28319	6.63315	7.12459	6.58584	7.02283	6.35011	7.20485
FAM213A	1.06734	1.06885	0.865852	1.23986	1.03373	0.850026	0.693726	0.601399
RECQL5	8.00035	6.49598	6.21483	7.27392	6.70911	6.45515	6.3869	7.71431
EXOSC3	4.93896	6.47516	5.73998	3.63864	5.11616	5.99837	4.01703	5.28681
SMIM5	0.0001	0.0001	0.0479878	0.0001	0.0001	0.0001	0.0001	0.0001
ZP2	0.0001	0.086572	0.022207	0.00915	0.0001	0.0001	0.045495	0.0001
SMN	54.2478	52.4916	58.4584	58.7142	51.5955	51.0061	52.8989	51.9437
ENSGALG00000002431	0.635676	0.400539	0.388362	0.418717	0.4096	0.529436	0.532573	0.346718
DYDC2	0.0001	0.0001	0.241035	0.0001	0.0001	0.0001	0.0001	0.0001
DIPK1B	3.57469	3.93476	3.66352	3.69818	3.56581	3.41596	3.44146	3.83042
BDP1	13.3549	13.652	14.0108	13.2781	12.3256	12.3227	12.7746	12.6682
ANKS4B	0.385283	0.212922	0.779446	0.357909	0.336369	0.511085	0.783831	0.181897
FBXL16	0.097728	0.0001	0.132707	0.096973	0.0001	0.048196	0.022493	0.0001
KIAA0319L	27.8571	30.7323	30.7517	29.8442	28.4757	28.4381	30.6973	28.2803
CTNNA1	167.827	154.092	159.306	159.402	166.649	156.43	160.32	169.607
CCT6A	150.696	141.689	146.877	149.715	137.87	143.845	138.954	147.593
WDR24	36.3709	43.6979	45.5546	41.5351	35.2861	38.665	42.5337	35.8908
AQP3	0.0001	0.0001	0.042594	0.047455	0.0001	0.0001	0.0001	0.0001
LRRTM2	0.0001	0.0001	0.0001	0.0001	0.036203	0.06549	0.0001	0.049039
SIL1	2.27443	1.79888	1.83812	1.58416	2.19988	2.1451	2.02417	2.4182
VAC14	34.125	35.5641	35.1196	37.5388	35.4629	37.1876	37.8269	35.9314
ENSGALG00000002461	0.132503	0.0001	0.0001	0.0001	0.0001	0.0001	0.0001	0.0001
ENSGALG00000002463	8.90925	9.29273	7.76403	8.09793	7.66044	7.75938	8.08278	9.07617
SLC2A5	0.019939	0.0001	0.0001	0.0001	0.0001	0.073757	0.021642	0.027614
MTSS2	1.78531	2.12878	1.76948	1.74689	1.8828	1.88048	1.94121	1.65293
CDC73	19.3358	17.717	18.3833	17.5976	17.6628	18.5958	16.1832	17.9905
ENSGALG00000002470	1.46699	1.36245	1.6038	1.65299	1.7562	1.60074	1.41528	1.84115
GPR157	0.0001	0.0001	0.0001	0.0001	0.0001	0.0001	0.0001	0.0001
MATR3	100.768	97.8165	98.4914	101.766	93.5986	94.9711	94.1796	97.1936
MAT1A	7.63727	6.7075	6.21965	6.1132	6.60666	7.27419	7.12828	7.19998
CRYM	10.0509	9.93458	8.74087	9.4752	11.5845	10.6859	9.74464	11.2259
PHKG1	20.1	20.0636	21.2617	19.4743	19.2243	18.4103	20.2548	19.0608
RNF123	8.33252	8.6229	8.98061	8.26217	8.64986	8.72927	8.52137	8.48274
SFSWAP	34.7637	31.5453	31.7902	32.4587	33.256	30.9465	31.2803	33.7045
PAIP2B	39.9496	42.194	40.4304	42.0806	41.8896	42.2995	38.5107	39.9572
PPP1R26	8.83081	8.57988	8.55107	8.27281	8.57991	7.9271	8.70918	7.86367
UQCRC2	121.869	114.411	110.491	112.974	114.319	114.706	108.529	127.854
H6PD	1.93314	2.06189	1.88177	2.11683	2.30062	1.85244	1.69536	2.04715
CHCHD2P9	86.2894	99.821	92.9647	97.4787	96.6115	94.0019	95.0471	91.8149
SFTPA1	0.0001	0.0001	0.0001	0.0001	0.0001	0.061442	0.051208	0.066755
RHOT2	24.025	28.7111	26.7305	24.8084	23.8979	25.6128	25.1209	24.7388
ENSGALG00000002499	19.5227	18.5865	18.4982	19.0493	17.6355	18.2342	18.5553	18.9638
GMPPB	9.12757	8.86034	9.83229	8.6631	9.46349	8.11848	8.96065	9.05265
VKORC1L1	10.6543	10.4574	10.2773	10.124	10.5799	11.2362	9.92739	9.96319
SFTPA2	0.076714	0.12794	0.120785	0.0799	0.117374	0.203113	0.204325	0.265611
RO60	7.20862	7.28835	8.0777	7.61484	7.31143	7.35344	8.1036	7.97281
SPSB1	6.62722	6.88428	9.66492	9.7111	8.00725	8.29999	9.07828	7.60629
MBL2	0.49551	0.178797	0.025067	0.0001	0.140171	0.18907	0.190701	0.0001
IP6K1	16.9739	17.7787	18.5041	17.451	16.4693	15.7983	18.467	18.0664
ENSGALG00000002511	0.0001	0.0001	0.0001	0.0001	0.0001	0.0001	0.0001	0.0001
SFPQ	99.6356	101.433	104.739	100.441	92.0343	91.319	97.1905	88.4929
OLFM1	2.0395	2.39204	1.9573	2.18985	2.10291	2.40544	2.18906	2.02022
TMEM35B	0.614139	1.56028	1.30644	0.535046	0.843657	0.389937	0.735481	1.70695
SLC25A33	6.8488	6.63748	6.33933	8.06297	5.96806	7.30129	6.46595	6.23048
CREB3	43.8424	47.9237	49.1869	48.604	40.346	46.7831	44.9139	40.9471
UCHL5	61.6836	67.5078	61.8031	64.055	59.6389	62.0009	60.929	60.1148
RASGEF1A	0.235031	0.137612	0.135507	0.324539	0.179421	0.288656	0.249881	0.247278
ENSGALG00000002527	5.283	4.92076	4.96686	5.05267	5.49463	4.87	4.78126	4.85582
DNAJC18	35.4421	34.2154	31.2837	32.0525	29.1661	33.4567	27.9281	28.4483
MCCC2	11.6863	9.73495	8.36953	9.71787	11.5222	10.883	10.4218	11.1339
SF3B3	132.279	139.236	142.301	135.998	123.171	130.704	134.869	127.917
GJA4	0.0001	0.0001	0.106341	0.0001	0.0001	0.0001	0.0001	0.0001
STX2	25.8486	26.064	23.8718	24.1069	26.7358	25.5557	24.5399	25.6925
KCNN2	1.32012	1.77876	1.57012	1.36912	1.28822	1.20167	1.26695	1.34546
GUSB	8.72513	8.5417	7.72382	8.411	8.24017	8.34978	8.37373	8.08064
CSGALNACT2	7.99916	7.66802	7.12564	6.92546	8.49214	7.57564	6.72289	7.4735
PCDH12	0.0001	0.0001	0.017227	0.0001	0.0001	0.0001	0.0001	0.0001
COL5A1	71.4095	63.4255	64.1255	63.6367	80.968	70.8177	70.9811	80.1864
TLN1	101.846	108.12	111.426	108.209	109.191	109.538	112.692	111.259
RGS1	0.0001	0.0001	0.0001	0.0001	0.0001	0.035647	0.0001	0.0001
TSHB	0.0001	0.0001	0.0001	0.0001	0.0001	0.0001	0.0001	0.0001
CFAP70	0.217282	0.208733	0.0792995	0.078927	0.24283	0.293959	0.0857476	0.145904
PCDH1	13.2131	13.5138	14.0692	13.239	13.8273	14.1424	16.1344	13.9706
TSPAN2	0.0001	0.0001	0.0001	0.0001	0.0001	0.0001	0.0001	0.0001
RET	0.250648	0.359453	0.38384	0.379814	0.305833	0.307978	0.278625	0.461275
NGF	0.390279	0.118258	0.400522	0.14462	0.0712996	0.232349	0.25284	0.1156
ADGRD1	0.344569	0.348804	0.428065	0.248706	0.252665	0.439334	0.309041	0.373678
ASL1	0.0224823	0.0111516	0.0183501	0.0001	0.0001	0.0001	0.00937674	0.0001
ENSGALG00000002561	10.0072	10.5986	9.74905	10.2031	10.5802	9.87953	10.3057	11.4162
ARAP3	0.0279093	0.0197659	0.0287304	0.0193788	0.0755621	0.0114711	0.0403886	0.0128844
TPM4	20.0679	13.9071	17.5693	15.9005	15.1583	15.8483	15.9421	18.6386
RGS4	0.118748	0.119017	0.0237813	0.161048	0.0001	0.137175	0.0362759	0.0001
RAN	468.355	390.36	494.919	520.41	479.193	498.526	474.984	456.042
ENSGALG00000002570	0.0001	0.0001	0.0001	0.0001	0.0001	0.0001	0.095977	0.0001
ASL2	0.0001	0.047925	0.0709775	0.0001	0.0592639	0.00593433	0.0001	0.0852351
ENSGALG00000002577	0.0001	0.0001	0.0001	0.0001	0.0001	0.0001	0.0001	0.0001
ENSGALG00000002578	9.50606	9.26598	10.3082	11.5062	11.0741	11.8231	11.0964	10.1111
RIMBP2	1.50073	1.77218	2.12939	1.54741	1.70128	1.67793	1.73633	1.67233
ENSGALG00000002581	0.0001	0.0001	0.0001	0.0001	0.0001	0.0001	0.0001	0.0001
PIK3CD	1.32317	1.29499	1.18394	1.47665	1.44967	1.10038	1.18147	1.35776
CRCP	3.33725	2.14309	2.3396	2.73721	3.34636	2.66194	2.98946	3.14333
PPARD	10.0866	11.3996	10.2619	10.0159	9.76998	10.9358	10.4689	9.88972
POLR2E	182.576	194.775	188.338	199.036	174.536	183.176	173.423	187.04
TFPI	19.0749	13.7866	15.0227	16.2949	20.0455	16.8821	18.4085	18.4071
GPX4	78.6165	90.4396	87.5175	86.6197	76.7664	78.3609	83.4066	89.0684
MSS51	0.11492	0.0001	0.230581	0.073521	0.084336	0.0001	0.134296	0.0001
TPST1	9.55977	8.22767	9.75048	9.05262	9.94819	10.0875	9.85442	9.33718
ARHGEF39	14.9599	12.4023	11.136	12.6996	13.0248	13.2606	12.4133	15.1189
COG4	36.8078	37.2058	39.0215	36.7723	32.2917	37.0163	35.2438	34.6475
MRPL17	29.915	32.2117	39.9845	32.8578	30.0862	30.7995	29.7935	33.0754
CLSTN1	34.854	37.1025	38.5215	33.7979	39.5561	37.3799	39.3316	36.9109
ENSGALG00000002610	1.2951	1.85295	1.55147	1.48588	1.3577	1.64091	1.29719	1.56574
U2SURP	58.1636	53.869	51.9171	57.0385	53.357	54.979	56.5607	55.0976
DEF6	1.87147	2.20365	1.71561	1.73567	1.78761	2.11262	1.49266	2.02094
LZIC	22.004	20.3562	21.6848	22.013	20.5639	20.9008	20.5262	21.2092
KCTD7	1.03493	1.33223	1.18159	1.43926	0.967643	1.51906	1.49927	1.32334
SLC25A42	3.75045	3.38797	3.50322	3.32908	3.06669	3.24575	3.2701	3.17587
FCHSD1	3.96118	4.83501	3.36711	3.86627	4.69216	3.93511	4.32387	5.11348
PCOLCE2	10.4084	9.32475	8.50421	10.7832	9.22578	8.60476	8.97079	8.95128
BMS1	38.2704	39.0252	38.1289	38.5674	33.7401	36.2653	35.2998	32.9859
ZNF76	7.14496	7.86668	7.85786	8.4267	7.14306	7.07614	8.25826	6.04169
LRRC75A	0.452475	0.483822	0.327635	0.638211	0.347376	0.416858	0.361348	0.286331
CALCRL	1.88414	1.82982	2.21769	2.77514	2.1059	3.45964	1.73238	2.6106
HDAC3	20.4537	19.7221	20.2749	22.1003	18.8148	21.4487	19.3378	19.1264
RBP7	0.037052	0.404968	0.423282	0.515545	0.401783	1.40185	0.28419	0.0001
ENSGALG00000002638	2.69401	2.63595	1.84713	2.69172	2.20543	2.25416	1.90732	1.80674
TRPC1	5.60939	6.05434	4.79123	5.67458	6.12748	4.54558	4.97696	5.99879
ENSGALG00000002643	0.0001	0.0001	0.0001	0.0001	0.0001	0.0001	0.0001	0.0001
RPL10A	276.814	286.975	272.346	285.173	282.256	276.982	265.767	281.971
PIWIL1	0.039062	0.0001	0.020626	0.055234	0.0001	0.0001	0.0001	0.0001
FAM171B	3.81928	3.10281	3.98158	2.75001	5.14183	3.85194	3.73022	4.09977
PLS1	0.451862	0.39368	0.296526	0.367965	0.543566	0.420066	0.186416	0.242996
ENSGALG00000002648	6.81195	6.60007	5.73469	6.8479	5.55921	6.19242	6.55151	5.32674
UBE4B	17.5237	16.4302	17.4167	17.3204	17.1691	17.7587	16.4654	17.8692
ST3GAL2	18.4075	19.4367	19.4726	18.8738	17.8229	17.4676	17.7693	19.2283
NCBP3	8.3778	7.76588	7.95589	8.53887	7.3558	8.0523	7.91533	8.22969
ITGAV	204.083	196.529	209.581	193.315	209.922	201.784	204.698	205.742
CRK	31.6112	31.6523	35.2986	33.928	31.5183	32.3988	32.9728	32.7902
WDR5B	63.8106	71.326	73.0953	71.9239	61.1245	68.8071	69.4386	60.565
YWHAE	217.641	235.478	237.162	240.878	217.866	230.072	226.491	217.056
ATR	6.93259	5.3848	6.16708	6.30152	6.84941	6.1602	6.64463	7.15294
RAB11FIP3	11.7832	11.3049	12.0577	11.8165	11.6652	12.02	12.2189	11.7896
OLFML2B	3.41829	3.57489	3.7936	3.24271	4.25223	2.7932	3.84123	3.5008
ENSGALG00000002671	0.0001	0.0001	0.0001	0.0001	0.0001	0.0001	0.0001	0.0001
SCUBE3	0.0001	0.0376949	0.0001	0.0001	0.0165304	0.0001	0.0001	0.0693893
ENSGALG00000002678	114.664	131.217	137.032	122.293	118.358	132.428	134.207	123.304
GLT1D1	1.01722	0.85832	0.840742	0.837386	0.58558	0.77725	0.420797	0.648193
BRD3	13.9688	15.7693	15.5018	16.3869	16.9017	15.3594	15.7182	17.6364
DECR2	47.0574	58.1269	57.3759	53.1363	45.9559	52.2702	51.5402	44.4613
ECD	15.2446	17.8204	16.8287	17.993	14.5099	16.6243	16.9014	13.9254
NME4	0.0001	0.0001	0.0001	0.0001	0.0001	0.267337	0.0001	0.0001
NUP35	16.9683	16.7276	16.6467	17.2778	14.8331	16.1989	16.0576	14.2374
PDPR	15.9925	16.8774	15.9676	15.7782	17.7053	17.5109	16.6718	17.5439
ENSGALG00000002692	0.852889	0.760237	0.713365	0.581998	0.736743	0.382716	0.764923	0.521519
FAM149B1	18.9008	19.1299	18.1312	21.0781	19.3503	16.7842	19.0104	19.6493
SLC15A4	22.0084	21.4122	22.7859	21.9097	18.9376	20.6933	18.5422	19.847
VAV2	54.0042	56.6435	54.0266	50.7617	58.542	55.1556	60.5394	57.8337
DNAJC9	16.3856	15.101	16.7384	17.5738	18.4874	17.4344	17.5795	17.9638
TFAM	36.4526	36.3189	38.5199	32.4742	32.3737	34.1402	32.6303	36.8153
CISD1	34.1296	34.4498	31.1429	32.109	33.6985	33.0185	33.592	32.4313
XRN1	13.471	13.6066	14.4021	12.9823	14.9329	13.579	14.2193	14.8435
CHRNB2	2.24496	3.05055	2.46139	2.68828	2.67451	2.62741	2.90967	2.73342
LINGO1	57.9205	66.6556	64.4529	64.2015	58.9723	61.1644	63.2847	58.1527
MYO1C	175.957	161.229	162.081	165.641	181.101	166.002	160.061	179.726
IPMK	3.43698	3.07805	3.02922	3.69046	3.17384	3.44506	2.91202	3.03676
ENSGALG00000002714	0.328313	0.14684	0.152253	0.268657	0.337708	0.22425	0.219422	0.312624
CSNK1D	45.6387	46.3949	48.1998	46.5025	45.9747	45.2439	46.5019	41.9813
MST1	3.61603	2.41596	2.39706	2.7561	4.07111	4.30833	3.57033	3.80067
ANKS1A	2.92672	3.31393	3.40393	3.77569	3.26204	4.36803	4.01903	3.09806
UAP1	8.73947	9.75164	11.4659	9.10357	7.68094	9.51563	10.1288	9.0635
KIF1B	23.9556	21.9767	22.644	21.9903	23.1329	22.4866	21.8849	23.4697
SLC16A3	110.165	112.213	111.975	108.718	104.583	104.143	109.116	107.766
GK5	1.44883	0.724311	0.807206	0.865587	1.3678	1.14955	0.982411	1.2515
UHMK1	23.1253	24.5919	25.2855	23.6929	22.5636	25.4765	22.7848	23.4696
TAF11	19.0376	23.2397	20.8615	21.2435	20.0304	21.5433	20.6289	16.2225
INPP5K	11.878	12.6229	12.3901	11.5115	11.8494	12.1854	12.1124	12.0094
TMEM132B	18.8136	19.3137	18.0526	18.2331	20.9624	19.4398	20.747	19.5044
PCDH15	0.00533878	0.02204	0.0155647	0.00628204	0.0118075	0.00827941	0.0001	0.0484843
NCKAP1	168.003	176.4	181.486	178.334	164.422	173.997	176.345	163.709
PEAK1	83.5336	83.1916	91.3003	83.9864	91.0312	89.8582	89.5724	90.442
SIRT1	6.93343	6.52334	6.68442	6.78502	6.06638	6.93718	6.15037	6.24901
UHRF1BP1	6.64968	7.63451	6.6819	7.0002	7.24393	7.45015	7.82582	6.46987
FRZB	0.144568	0.195107	0.0001	0.113616	0.0001	0.133268	0.0001	0.0001
ATP1B3	92.3954	91.5623	95.3555	93.9396	93.412	91.4484	94.8357	92.5451
NBR1	10.4525	10.4582	11.0413	10.3149	11.4339	9.81601	10.2205	10.2619
MLKL	0.035123	0.104247	0.015693	0.07753	0.072687	0.0001	0.099186	0.086333
DNAJC12	1.19485	1.1206	1.04124	0.996532	1.21951	0.972708	1.0256	1.15964
CRIP1	0.073911	0.272836	0.0001	0.197995	0.0001	0.151558	0.137556	0.257986
SNRPC	43.8258	45.755	44.8137	52.2831	45.1394	46.1966	46.6377	41.2413
TSPAN3	245.298	240.405	241.683	237.731	245.811	243.261	238.419	238.734
FA2H	0.632481	0.547585	0.471379	0.315445	0.286579	0.337643	0.298989	0.84935
BRCA1	14.9839	15.5629	15.0474	15.0387	15.6273	15.4928	14.7489	15.3428
SLC43A2	14.7368	17.3327	17.4797	15.9607	16.8182	16.2334	16.7856	15.8602
APEH	21.7363	21.2606	21.4094	22.4151	22.2327	21.0916	23.0247	24.442
PSTPIP1	0.224806	0.14802	0.105844	0.160648	0.327927	0.324704	0.207871	0.375516
MAP2	0.12383	0.00872692	0.0797328	0.0685739	0.0480747	0.0733813	0.017238	0.0743426
ABLIM3	0.0001	0.0001	0.0001	0.0001	0.0001	0.0001	0.0001	0.0001
SPDEF	0.0001	0.0001	0.0001	0.0001	0.0001	0.0563219	0.0001	0.0001
PGD	219.634	214.912	206.665	209.098	219.8	215.61	213.587	227.907
WDR59	19.5398	16.2612	18.3092	19.068	18.5162	16.2574	17.3482	17.3226
GRK7	1.42561	1.45844	1.50715	1.81097	0.846369	0.863755	1.73883	1.68634
PACSIN1	0.0001	0.0001	0.0001	0.0001	0.018641	0.0001	0.0001	0.0001
MTA1	27.4364	27.441	26.5801	27.687	25.8965	27.2099	25.7351	23.737
RND2	0.339312	0.440804	0.440259	0.29592	0.273054	0.179046	0.287925	0.19611
RPS10	761.49	751.366	742.883	795.843	747.198	717.221	736.127	783.17
STK10	7.35681	7.97187	7.82084	8.0777	8.089	7.97182	7.8743	7.85122
VAT1	0.257215	0.125675	0.105189	0.00724301	0.0001	0.0973371	0.0406833	0.110507
DFFA	8.36299	8.46475	8.32235	9.11371	9.09921	8.05651	9.6828	9.12116
GPS1	26.8885	28.1505	25.8405	27.4857	26.8077	27.0014	24.3206	25.6166
NUDT3	11.4563	12.8309	12.1435	10.4911	9.65418	11.8695	11.8861	10.7297
SH3PXD2B	27.1364	27.7466	27.0987	25.604	28.7093	28.1323	28.1025	28.8867
IFI35	15.6894	14.4189	16.3357	16.8094	17.6704	18.7098	19.1737	18.7765
PEX14	13.6911	13.9233	13.5507	14.1667	13.5807	12.4851	12.7423	13.2301
RPL27	305.092	317.04	300.549	321.87	327.379	312.788	310.891	311.058
GRM4	0.0376071	0.0001	0.0001	0.0200097	0.0196429	0.0001	0.0001	0.0001
RFNG	15.4977	15.3472	16.3405	18.1044	15.2078	15.112	16.8654	14.4692
RILP	2.22232	2.42736	2.04357	1.99134	2.17887	2.34655	2.11807	2.66838
CTNNA3	0.310728	0.304695	0.529855	0.357091	0.3261	0.292149	0.380034	0.329704
NEURL1B	6.3276	6.94239	5.62598	6.02926	6.81791	7.50659	6.9965	6.52438
OPN1MSW	0.0001	0.0001	0.0001	0.0001	0.0001	0.0001	0.0001	0.0001
DCXR	16.803	16.196	15.5377	19.1484	15.1944	17.0255	18.8231	16.4053
RASA2	8.82115	8.00167	8.05058	8.84963	9.08088	8.8228	7.96809	7.96663
CFDP1	52.559	56.648	53.6832	55.3762	48.0739	53.0447	55.389	51.5357
PDZD2	0.0104411	0.0117839	0.0111441	0.0249124	0.0001	0.0191296	0.0169796	0.0001
SARDH	1.06275	1.21234	1.14565	0.695389	0.945931	1.75504	1.00862	1.07667
RUNDC1	23.917	24.1086	25.0926	24.8174	21.3475	25.1297	22.8384	22.9951
MLN	0.0001	0.0001	0.0001	0.0001	0.0001	0.0001	0.0001	0.0001
TMEM170A	11.5434	11.6101	11.1714	12.1157	11.2037	11.8898	11.1586	11.3821
ERGIC1	164.017	179.47	183.184	175.335	168.339	178.781	181.636	162.85
LRRTM3	23.8	22.1983	23.3389	23.2654	25.788	24.0636	24.1068	24.7116
KANSL1L	13.2031	14.62	14.4646	14.0893	12.8853	13.1741	13.0832	13.5167
RPL26L1	791.066	774.671	774.812	770.937	769.027	779.653	799.482	773.147
LEMD2	35.0141	36.4173	35.1141	34.362	31.5941	31.9788	32.7487	30.4748
LRRC45	11.1872	9.19954	9.88963	9.79599	10.1067	9.29017	9.90262	10.1792
CREBRF	4.58348	4.34698	4.53225	4.10595	4.33617	4.72767	4.25086	4.32415
AARSD1	10.8229	11.3721	9.08956	10.6163	10.1899	10.2374	9.33173	12.0592
C26H6ORF125	17.0729	13.815	15.6516	16.2704	15.5705	15.7135	15.1268	14.8547
BNIP1	6.28462	6.17428	6.5471	6.74808	5.99781	7.15893	5.91585	6.08998
SCAPER	16.5915	15.9752	15.5141	15.7392	17.5426	16.5192	15.6953	16.6985
NKX2-5	0.0001	0.0001	0.0001	0.0001	0.0001	0.0001	0.0001	0.0001
CASZ1	0.760692	0.573794	0.661615	0.707213	0.816206	0.584637	0.684648	0.618233
ACADL	43.1852	36.4864	36.1819	36.685	44.859	42.2117	39.2719	44.3839
ENSGALG00000002892	0.567979	0.331136	0.287584	0.260946	0.297658	0.112867	0.278884	0.491691
STC2	67.1583	88.2966	82.9984	79.0468	58.9734	71.5061	69.5622	63.963
SLC16A14	0.0001	0.0001	0.0001	0.0001	0.0001	0.0001	0.0543067	0.0001
AACS	58.9811	62.5386	61.0362	63.3691	59.8338	59.0652	62.3312	60.144
NOTUM	0.235065	0.802821	0.537014	0.681763	0.291912	0.404667	0.134654	0.318827
REEP3	10.8451	10.2438	9.11375	10.2644	10.7836	10.1959	9.74204	9.56424
TARDBP	55.8016	57.5666	53.8605	59.7039	56.3745	60.3908	56.3038	55.9825
MYL1	0.0001	0.0001	0.0001	0.0001	0.0001	0.103819	0.0001	0.0001
TRAIP	19.1354	20.9593	21.2457	19.8712	17.7676	22.3552	20.3409	19.2938
MOXD1	0.03319	0.153686	0.199108	0.024692	0.123523	0.087594	0.175655	0.065668
BRI3BP	147.419	163.902	156.183	158.709	149.588	157.818	154.483	152.522
MON1A	16.3739	21.2861	21.8379	20.3403	14.7366	18.7962	19.4732	15.947
LANCL1	12.7806	12.2095	12.2902	11.8771	13.8083	13.651	12.3102	14.3758
NOTCH2	28.4655	28.2359	29.6501	29.3388	29.2286	28.9443	30.3178	30.1811
ETFA	90.9562	87.4765	89.4144	92.8896	97.8856	88.1713	84.4077	90.1231
TRIP12	45.4174	46.583	50.3288	52.7163	45.3422	46.8231	47.6083	51.3738
REG4	0.0001	0.094875	0.277272	0.0001	0.536662	0.409479	0.186169	0.0001
NME2	610.256	638.175	621.584	626.081	552.155	578.458	567.453	582.914
PSME3	40.5462	43.1479	41.1241	42.4826	39.9735	39.3	41.0039	39.2462
JMJD1C	17.0015	15.1507	16.1103	16.8802	15.7969	16.0177	15.2989	16.0186
PRPF8	84.8651	89.924	92.4298	89.0861	85.4687	86.6097	89.2114	85.9843
CPS1	0.846733	0.713371	0.887991	0.9073	0.553492	0.619395	0.777452	0.379258
TMEM266	3.22609	2.9369	3.37284	3.01665	3.07032	2.50348	2.48966	3.03337
NRG4	2.03233	2.03062	2.20866	1.9303	2.41486	2.21113	2.78084	2.0332
MBTD1	6.63754	6.91577	6.50372	6.63613	7.11467	6.90722	6.97854	6.95468
ADAMTSL2	97.0131	189.823	186.892	123.17	116.197	141.662	166.369	104.17
ENSGALG00000002957	0.70497	0.533976	0.564501	0.761194	0.586604	0.56783	0.447526	0.467205
DNER	1.55369	1.75865	1.31281	1.54268	1.26082	1.33106	0.925122	0.670166
NRBF2	11.8585	12.3643	13.2376	11.3129	13.791	13.4812	14.6989	13.1927
HMGCS2	0.134915	0.0954439	0.126398	0.172058	0.131534	0.144246	0.023437	0.0980088
PID1	42.6355	41.5297	41.1164	40.9772	41.6078	40.7302	41.7632	42.3684
DHX37	54.1467	59.0322	56.6136	56.6551	50.4602	54.6379	55.2612	49.4437
ZNF365	9.46236	11.9106	11.9585	11.3483	8.38511	10.5035	10.5997	9.53054
ZNF341	4.28132	3.38656	3.52918	3.36223	3.17139	2.94482	2.8545	2.70168
MAU2	25.3012	24.7448	24.9199	24.7905	24.8189	24.1726	27.3309	24.3732
ENSGALG00000002971	15.8982	14.7354	15.9575	16.1034	13.9657	14.4757	15.2526	14.5306
BECN1	16.6575	18.3334	18.054	17.1863	17.2069	16.6685	16.2379	15.5045
SPHKAP	0.0001	0.0001	0.0001	0.0001	0.0001	0.0001	0.0001	0.0129658
RTKN2	3.07954	2.32142	1.95584	2.6461	2.50207	2.3236	1.96665	2.16081
ERCC4	11.7169	11.1443	10.1628	12.1629	11.3167	11.693	12.1838	11.5872
SLC2A6	9.63237	9.52963	13.9085	6.84937	11.9978	12.7188	14.5977	10.4151
RAB24	25.6175	23.9172	19.0383	22.7483	21.9237	22.0718	22.8328	22.736
UTP18	32.094	31.9326	32.5694	31.9305	31.9744	30.9347	30.5938	31.3393
SERPINF2	0.366146	0.342431	0.307658	0.375001	0.17156	0.238586	0.356776	0.438762
ENSGALG00000002988	0.030266	0.030384	0.013726	0.062208	0.0001	0.0001	0.0001	0.0001
PRELID1	325.979	333.531	329.419	335.186	311.369	313.867	323.882	308.543
DAW1	0.0001	0.0001	0.0001	0.0001	0.0001	0.0001	0.0001	0.0001
CA10	0.267214	0.199489	0.0564043	0.151245	0.206392	0.130485	0.0729853	0.0603089
CCL20	0.292019	0.366149	0.138964	0.158854	0.037077	0.402789	0.0001	0.179031
CHRNB4	0.0001	0.0001	0.0001	0.0001	0.0001	0.0001	0.034587	0.0001
NUP93	72.6405	67.0777	66.8518	66.6886	71.3936	71.8537	68.5526	73.1943
TOM1L1	9.40939	7.13983	8.22699	7.2491	9.95987	8.51852	7.47222	9.38063
ENSGALG00000003013	0.246201	0.116044	0.258267	0.0001	0.166128	0.179867	0.089128	0.72026
CHRNA3	0.07457	0.047775	0.053298	0.054195	0.117545	0.161494	0.0001	0.015681
SERPINF1	0.467098	0.641968	0.505733	0.606829	0.420488	0.548081	0.357329	0.362945
MASP2	0.116263	0.167556	0.0237658	0.101698	0.0412737	0.230379	0.090873	0.115127
CHRNA5	0.712423	0.774465	0.8957	0.701051	0.58978	0.90651	1.18008	0.645789
ENSGALG00000003022	0.17033	0.0880513	0.151902	0.143886	0.102335	0.0363566	0.173987	0.0155766
ARMC6	21.3708	23.0568	21.9881	21.7533	20.9576	21.4834	21.0853	18.1737
ENSGALG00000003025	0.295525	0.188399	0.202815	0.591873	0.502367	0.416507	0.222635	0.290152
ENSGALG00000003026	14.0624	13.5239	11.7214	8.5675	14.3754	14.6637	14.8079	11.5978
PLPP6	8.23948	9.40423	11.0303	8.40976	7.57588	7.59666	8.78283	7.18909
SMYD4	5.50073	4.78251	5.654	6.19912	4.08071	5.73672	5.50431	4.43799
STXBP4	8.6648	8.44052	8.18624	8.11188	9.51934	9.80821	8.87235	9.14364
SS2	0.422743	0.774995	0.780733	0.419618	0.132436	0.301788	0.342666	1.16006
FAM78B	1.86369	3.29899	3.05211	2.6101	3.21955	3.21216	2.86251	3.19263
SRM	45.6802	52.2175	50.693	52.3443	45.4339	49.0689	47.1136	46.2796
PXMP4	19.1153	20.5974	20.471	20.3423	18.6413	19.6536	17.8652	18.9748
E2F1	31.0813	39.0588	40.9177	36.827	34.2176	34.1649	36.8786	31.2135
PSMA4	187.59	194.693	184.124	191.756	190.918	191.459	196.471	185.177
SUGP2	20.0913	21.2515	21.6898	20.2242	20.3088	20.3621	20.6836	21.0308
AGFG1	31.0437	30.7079	30.7963	33.3693	31.3043	30.6989	31.4964	30.9403
PRDX6	120.925	155.066	153.895	141.441	143.349	144.657	149.741	134.535
ENSGALG00000003058	0.20569	0.176705	0.255372	0.316886	0.198373	0.359669	0.047878	0.234869
HLF	9.57342	8.24082	8.20689	9.13387	10.7711	9.88458	9.02961	10.2471
HYKK	0.284289	0.767663	0.494516	0.347291	0.379387	0.088048	0.372824	0.406413
NECAB3	2.79341	3.41023	3.45568	3.55208	4.6537	4.08066	4.68656	4.37869
MRPL44	49.1253	54.7219	55.7812	54.7475	50.1213	50.6947	46.9643	50.6023
EZH1	5.89877	5.06363	5.93797	5.74044	5.70304	5.70493	5.05928	5.40659
OGFOD1	24.5958	24.6124	21.8658	24.2409	19.8761	24.0521	20.3178	22.8181
RPA1	45.2265	46.4106	49.9345	44.6712	46.8453	46.0969	43.1999	45.599
RHOBTB1	0.128029	0.160352	0.133281	0.257304	0.225445	0.20462	0.204213	0.0916405
ENSGALG00000003074	18.1386	17.1604	16.9404	17.6617	18.8774	18.499	19.3878	19.1806
SLC34A1	0.02029	0.040639	0.089847	0.07869	0.063084	0.0001	0.0001	0.027051
FASLG	0.694549	1.00865	0.533733	0.953714	0.750627	0.492598	0.465524	0.871228
MMD	17.1203	15.7466	15.1318	17.4666	18.4784	16.6843	16.1624	18.3372
MFF	25.302	24.2595	23.2635	23.3891	24.0302	26.3636	23.198	21.0149
SUCO	8.31683	8.68127	9.03107	9.17455	8.78517	8.82183	8.3503	7.74775
DPH1	6.87725	6.39407	6.40824	6.58483	5.92448	6.19196	6.94011	6.79614
NUDT21	65.0585	58.368	57.2848	58.5239	57.0105	60.71	54.5788	57.4812
CDK1	136.216	141.988	137.512	135.723	132.432	139.618	127.921	131.401
EXOSC10	37.6716	36.9351	35.6056	37.6372	34.334	34.5008	32.8148	33.3051
PARN	27.8086	25.2761	25.7845	26.833	26.1739	27.6033	25.4221	28.2371
ERLIN2	193.386	200.047	196.307	206.763	198.992	199.133	206.038	192.555
CBFA2T2	0.332791	0.568523	0.735003	0.52642	0.534209	0.847644	0.760881	0.39855
PCTP	0.710356	0.291653	0.052687	0.11013	1.2587	0.153221	0.420011	0.359739
PLPBP	55.6992	56.5404	51.8848	55.8487	57.0502	56.076	56.4007	56.3059
MST1R	3.31131	3.28629	3.67919	3.53278	4.1148	3.62506	3.54717	4.06879
ANKFN1	0.0001	0.0001	0.017283	0.0001	0.0001	0.0001	0.0001	0.0001
TOX2	0.0001	0.0001	0.0001	0.0001	0.0001	0.0001	0.0001	0.0001
AMFR	32.5586	33.6662	32.1676	32.651	32.9852	32.4568	34.1793	34.2629
SMG6	16.4254	17.9281	16.6277	16.4752	14.223	15.0805	16.0813	14.2571
BFAR	13.0195	13.9158	13.2253	12.3937	13.3558	13.3257	12.5211	13.4912
RGS14	10.8274	12.5717	12.4836	10.3073	10.9238	11.6476	11.9309	9.77703
NOG	0.0001	0.0001	0.0001	0.0001	0.0001	0.0001	0.0001	0.0001
ADGRA2	1.43163	1.77742	1.48134	1.93406	1.86298	1.69731	1.58351	1.48671
NCOR2	41.8871	44.9235	49.2697	45.6766	42.987	42.7333	44.9637	42.439
ZFAND2A	40.8396	50.775	49.0886	48.5202	47.0159	45.6509	39.6294	44.1178
CNTNAP1	0.104345	0.163034	0.21792	0.095247	0.113901	0.028291	0.110161	0.209864
BRF2	13.1487	15.9366	14.5383	14.372	12.8282	12.0666	11.5843	12.3463
ERBB4	0.0001	0.0001	0.0001	0.0259735	0.0001	0.0001	0.0001	0.0172681
EDEM2	6.68138	7.35546	6.7307	7.60438	6.0186	6.11484	6.90285	6.2362
RAB11FIP1	0.00981356	0.0001	0.0313123	0.0147956	0.0199966	0.0001	0.0131251	0.0271577
DDX49	21.1721	21.625	21.4933	22.1059	18.8662	21.4547	19.5691	19.1785
DGKE	9.4537	11.0099	11.7889	11.019	9.77965	10.8639	10.2098	10.8406
ENSGALG00000003134	0.662046	0.604078	0.420286	0.356855	0.33264	0.272605	0.384725	0.614559
ANK3	0.255545	0.188849	0.175741	0.213033	0.218215	0.197769	0.187328	0.182748
IKZF2	2.26939	1.85776	2.32302	1.9397	2.2201	2.14371	2.07912	2.05221
RFLNA	0.0001	0.096288	0.0001	0.0001	0.0001	0.198496	0.133082	0.0001
OXTR	0.033962	0.0001	0.0001	0.0001	0.0001	0.0001	0.0001	0.099231
PRLHRL	0.0001	0.0001	0.0001	0.0001	0.0001	0.0001	0.0001	0.0001
ZC3H7A	34.416	36.1892	36.8473	35.2095	34.0821	35.18	35.7039	33.6931
TRIM25	10.127	10.8127	10.6456	11.158	10.8072	10.8957	10.0913	10.3598
CCDC92	4.79487	5.75553	6.60983	5.93294	5.25355	5.78166	5.90848	4.92702
TRPC4AP	65.7417	65.8697	66.3494	63.7405	59.5892	62.7471	60.957	61.9785
SPAG16	0.0001	0.0001	0.0001	0.0001	0.0001	0.0001	0.0001	0.0001
ENSGALG00000003149	2.43615	2.64024	2.58772	2.55441	2.96142	2.32398	2.67496	2.6681
COPE	115.584	125.181	121.711	118.464	110.863	115.53	113.625	111.504
TXNDC11	25.4868	27.4435	25.0394	27.0752	26.0433	27.2385	24.5581	26.6795
SRR	2.82377	3.38543	4.96147	4.14999	5.85099	3.34466	4.36836	4.29969
CERS1	1.0645	1.42687	0.969373	1.27015	1.33801	1.38893	1.0426	0.853924
GDF3	1.19228	1.19821	1.82903	1.25961	0.919911	1.09265	0.909824	1.62045
ENSGALG00000003162	12.8561	11.1182	13.0375	12.6381	13.2097	13.8926	13.2575	13.0419
GNAO1	3.13666	2.39906	1.74238	1.95848	3.60346	3.12935	2.91901	4.1596
ENSGALG00000003164	1.31205	0.471941	1.07858	1.29536	0.887822	1.48336	1.01893	0.778096
CCDC6	18.416	18.0547	17.689	18.3599	19.237	18.1325	18.168	17.6598
MTMR12	5.26719	5.75215	6.09147	5.68103	5.70181	5.42969	6.50472	4.67119
CBFB	59.1217	57.1929	56.0015	55.0658	62.7029	58.3992	61.3278	64.5183
SLC16A9	0.0872283	0.0001	0.0154667	0.111016	0.0001	0.0239577	0.105447	0.0538187
RIMS3	0.0001	0.176702	0.183493	0.089875	0.130656	0.031585	0.201889	0.0001
ENSGALG00000003175	2.53454	2.7085	2.52259	2.31285	2.24914	3.29067	1.97756	2.74372
ENSGALG00000003176	0.0001	0.0001	0.0001	0.0001	0.0001	0.0001	0.0001	0.0001
ANGPTL7	0.0001	0.040915	0.16259	0.080476	0.0001	0.0001	0.113971	0.086199
SURF2	60.7361	58.7749	57.7491	56.8693	49.1723	55.0264	54.2127	56.6408
C11H16orf70	21.8218	23.2976	22.6341	23.4674	22.6215	21.2523	24.0277	19.961
SCPEP1	11.6955	12.771	12.4177	12.9259	13.9914	12.7428	13.3195	13.2292
NFYC	52.9942	55.9171	54.2157	53.6975	56.6384	54.5678	55.4704	57.3965
CRABP-I	1.09291	1.32113	0.913349	0.759772	1.05674	1.36103	0.478144	0.089403
ATP6V0A2	80.1416	91.0821	89.888	86.0024	72.1819	79.8664	84.8962	73.0663
TRADD	11.6365	10.3296	11.116	11.3225	11.4401	10.6915	11.1617	12.3358
RNASE6	0.0717977	0.0001	0.0523325	0.0001	0.14124	0.0897312	0.0001	0.0577757
RPL7A	907.589	903.588	905.154	898.152	885.972	883.545	860.696	893.913
MLX	35.2498	37.0559	35.1504	37.3335	33.31	34.4474	34.4402	33.5725
FBXL8	8.4225	6.52004	7.64008	7.49972	9.39333	8.41938	8.57427	9.56547
ENSGALG00000003203	0.153673	0.0001	0.150784	0.0001	0.060066	0.088881	0.0001	0.0001
MED22	27.3952	26.5458	25.1299	27.1279	27.3844	24.788	26.9754	24.6106
EIF4EBP1	279.062	291.424	274.171	274.816	280.222	266.925	280.496	265.783
EEF1AKNMT	5.4461	6.9261	5.72977	5.69819	5.30277	6.43142	6.95066	5.06146
GABARAPL2	11.1633	17.0533	11.2912	19.2664	12.558	17.2698	12.0371	15.7211
POLDIP2	20.0012	19.9822	20.3907	20.97	20.8645	18.5658	20.0699	19.2321
TSPO2	0.490729	0.451465	0.748213	0.652289	0.317266	0.430482	0.261293	0.648492
LGALS2	4.01135	4.2603	4.06417	4.15034	5.14188	3.47752	4.38444	4.46813
LITAF	0.0581346	0.203771	0.133196	0.13158	0.0460613	0.0833255	0.0001	0.0999433
TMEM231	19.4413	19.4892	19.3571	20.0622	18.9285	21.2181	19.8236	19.9685
UPF1	93.2946	100.876	102.546	99.8352	87.2788	97.0674	96.5814	86.5405
WDR61	37.8247	37.9842	39.4411	40.4469	40.3796	37.2628	38.1888	37.856
HSF4	0.035248	0.367957	0.070923	0.231542	0.090683	0.45178	0.189087	0.444084
APOBEC2	1.18624	1.03721	1.22156	0.983725	0.795339	0.712595	0.829867	1.06516
RAB11FIP4	0.15157	0.329516	0.258499	0.415708	0.284718	0.159602	0.250949	0.348075
OARD1	11.9846	10.5752	9.69072	10.2526	8.71935	7.5334	9.18139	9.79855
ASH2L	90.2659	104.365	102.645	98.2574	82.3751	93.5528	89.6848	87.8837
ENSGALG00000003235	26.7667	28.0875	28.0626	27.9831	25.9942	26.0754	25.9274	25.603
GNA11	47.3665	49.5082	51.694	49.9472	48.7057	49.9121	50.0244	48.6292
CCDC28B	0.345264	0.352097	0.394867	0.4471	0.082151	0.206246	0.241126	0.365414
STAR	1.08725	1.08807	1.08741	1.09245	0.372595	0.349092	0.425712	0.613138
RAD54L2	18.1697	19.6808	20.3955	19.6919	18.127	19.2126	19.7771	18.1117
LSM1	53.4803	55.7729	56.4835	54.4464	48.5684	57.4405	55.5528	53.1661
NFYA	23.3027	25.4608	23.4006	23.3409	23.1537	25.0043	22.6763	23.2619
SUB1	93.1928	85.6528	88.4141	86.1939	88.7367	87.9548	87.404	88.5508
CHUK	19.6779	20.2239	20.0553	20.5833	18.5015	18.6194	19.2306	19.0448
ITPA	27.014	24.6592	23.672	27.7316	23.4341	24.3306	21.9769	25.1768
BAG4	41.0872	43.9447	46.5725	44.6791	41.0226	43.7466	41.7141	40.5837
ATP6V0A1	10.9708	11.1778	11.4042	12.4116	10.5319	10.2557	10.6032	10.6387
DNAAF1	4.74345	4.97365	4.00286	4.92259	4.59361	3.87378	3.74108	4.98835
EIF2B1	38.6756	39.7531	41.9438	38.8162	32.2518	35.9342	35.4973	35.2963
UTP6	59.9682	59.4733	58.4301	60.1649	57.3218	56.9239	54.3056	55.0275
PTRF	121.839	124.301	122.154	119.068	135.152	126.621	127.919	131.004
PTP4A2	117.431	132.96	115.215	127.546	110.406	121.665	118.125	111.267
STAT3	42.6514	43.8987	43.4705	43.2553	43.8928	44.5838	44.2828	44.36
KHDRBS1	61.2785	57.5944	57.2519	57.4463	57.7359	56.9645	56.0258	60.3887
HSDL1	17.3183	13.4773	13.0169	16.4818	17.19	16.2449	15.3082	15.3614
GSS	12.5103	11.2385	11.4491	12.2339	14.4985	12.6457	13.8595	14.5262
STAT5A	11.3363	14.1278	13.3567	12.7468	10.7618	12.9032	13.2016	14.2173
ENSGALG00000003283	3.0696	3.39165	3.48739	3.06545	3.41438	3.3086	3.52552	3.6929
CRLF3	27.5546	25.7451	26.8598	24.3732	28.8467	27.8239	26.923	28.2371
CDHR2	0.332784	0.676608	0.275112	0.491565	0.417771	0.423659	0.406385	0.199414
ACSBG1	4.15076	4.1413	4.52081	4.22228	3.53128	4.28519	4.10139	3.62427
TMEM39B	9.37367	9.38479	9.85445	9.74181	9.96877	9.59216	9.73754	9.04955
TARS	50.5539	43.5125	45.7012	50.5806	47.4388	47.5821	46.3791	45.3855
MBTPS1	46.4944	49.0284	46.8154	47.3277	53.1624	49.7975	48.9964	48.0935
ATAD5	11.3232	11.8729	12.6	11.7197	11.5301	12.1728	12.0323	11.6158
ADAMTS12	12.559	13.0997	14.3312	14.6988	10.4674	12.2441	12.519	11.3514
HDAC1	82.9568	85.0342	80.2868	82.8859	87.9207	85.2865	83.5007	89.3376
DDX55	16.552	17.0701	17.0293	16.9905	13.5128	17.137	15.9646	14.7995
NSD3	77.217	80.5566	82.153	80.5207	71.7987	78.0183	80.2915	73.0251
FAM167B	0.711987	0.326882	0.826276	0.456231	0.33348	0.289773	0.343765	0.224981
SLC38A8	0.0001	0.0689584	0.0955935	0.0390598	0.0304966	0.0286611	0.0510936	0.0322999
CRTC1	15.4044	14.4726	15.021	16.4557	14.4586	15.4022	15.6304	14.1379
TMED2	262.884	270.933	271.664	264.074	265.962	272.118	266.386	266.534
ERLIN1	19.8378	19.8943	20.1991	20.1195	19.1224	20.7739	19.8472	18.9771
SLC45A2	0.0001	0.062783	0.0001	0.0001	0.0001	0.0001	0.0001	0.0001
ENSGALG00000003313	2.07619	2.34616	2.86722	2.32083	2.81677	2.97589	3.0773	2.49252
RILPL1	110.195	117.987	125.079	113.186	126.285	119.444	136.659	110.44
SNRNP35	8.8813	8.99843	8.99067	7.5815	7.08438	8.06298	8.14979	7.88401
ADAP2	0.571449	0.812035	0.417155	0.590335	0.708902	0.540491	0.677108	0.432142
RILPL2	16.4082	21.0074	19.9249	17.2129	17.3235	19.479	19.1047	19.5067
TBC1D2B	23.9561	23.8243	26.0878	23.3315	24.1908	23.1766	25.8521	24.286
NECAB2	7.01381	15.3037	15.8599	11.5669	7.23901	13.3146	14.44	10.0928
PRRX1	0.0001	0.261397	0.124052	0.09098	0.116507	0.106178	0.0001	0.121264
ENSGALG00000003325	32.8348	34.2128	33.8077	33.2812	30.432	31.5963	32.8939	29.7271
AMACR	6.6018	4.4203	5.57148	5.66546	5.76531	5.42059	4.16072	6.16642
GORAB	11.6432	12.5323	13.6234	13.6769	11.9296	12.2336	10.7519	10.89
FAF2	61.0992	65.3366	65.1264	64.6494	57.3756	61.5869	61.2402	57.4847
GHDC	2.72801	2.6316	2.98122	2.8667	4.4166	2.90404	2.3545	2.89131
DAPK2	11.2781	11.3442	10.3001	13.6834	10.3402	12.8505	11.4537	12.099
EIF3I	224.162	228.376	225.742	232.349	220.466	224.419	217.117	219.733
MTOR	24.963	26.9951	27.0745	26.7922	24.8012	26.7074	25.8878	25.8873
GBGT1	1.86778	1.73389	1.65116	1.98704	2.31719	1.59351	1.69454	1.81371
CLTB	49.8561	50.0975	50.3164	46.5584	47.8837	48.4143	49.3832	48.7668
ENSGALG00000003345	0.415468	0.462343	0.507497	0.303147	0.435961	0.468577	0.519115	0.473302
ENSGALG00000003348	16.9596	12.2219	14.3844	13.3323	18.0689	13.6195	12.8897	14.658
PLEKHA2	2.15992	1.36583	2.13702	2.07815	2.35114	1.80512	2.35267	2.07704
RAI14	99.2429	85.4686	81.7973	88.1539	103.922	96.4558	92.6666	101.674
KCNH4	0.106249	0.138451	0.160152	0.0209056	0.121972	0.0501999	0.0711428	0.044303
ENSGALG00000003355	41.572	38.0094	38.7403	40.9416	30.8793	41.1807	38.1118	33.5752
TM2D2	23.0982	24.4116	23.3481	24.7642	22.0165	21.5164	22.2048	20.7928
FKBP8	29.6944	25.1963	25.1496	23.7404	25.3453	23.0658	25.156	24.505
UBIAD1	25.7317	27.6302	27.7255	27.2792	26.1483	27.46	27.2373	23.6102
RAB5C	50.2583	49.6573	47.1016	51.2854	52.3794	48.7568	47.9714	48.0377
ARL10	0.535302	0.624843	0.982194	0.67264	1.13732	0.589761	1.17744	0.753241
TREM-B1	0.0001	0.0001	0.0001	0.0001	0.0001	0.0001	0.021603	0.0001
ACSS2	9.59117	9.21109	8.65402	10.2989	11.6971	10.2784	9.93831	11.8596
RAD1	10.3908	13.3928	11.3622	13.5643	9.89825	9.18967	10.4766	10.9229
KAT2A	11.808	12.1022	12.2562	12.5279	9.95263	10.3371	11.8478	10.3143
KIAA1191	15.0169	17.9622	16.6197	17.3495	15.6033	15.6719	16.3983	13.8042
BRIX1	44.2039	42.4993	43.2822	46.2868	37.6705	42.7304	38.2727	40.5199
ESRP2	0.0001	0.0001	0.0001	0.0001	0.0151586	0.0001	0.0001	0.0001
SIMC1	8.56828	9.7388	9.57445	9.90277	9.22676	8.43141	9.72284	8.76023
ENSGALG00000003378	11.0266	10.4394	9.95266	10.469	9.37103	9.61706	10.2693	9.19331
HERC1	32.8258	31.4979	33.0293	32.5597	32.865	33.5759	33.0561	33.8717
KPNA6	46.3408	45.8768	44.9836	49.2068	44.5771	48.5037	45.1489	49.082
LSM4	81.0036	77.5552	80.2219	79.1036	81.5794	81.5275	85.8754	82.6776
ENSGALG00000003387	24.2762	21.6972	23.1346	20.7957	17.2243	18.9172	22.9551	19.5177
EIF2AK1	19.9894	20.3255	18.9492	20.7195	17.4306	18.2558	17.0284	17.4179
SBNO1	91.9307	96.9392	99.3615	94.5068	87.9838	91.3805	94.3819	88.2741
NFATC3	22.1661	21.9589	24.6073	23.6794	22.5057	23.3443	22.8324	22.5142
RHOT1	30.1511	33.2509	32.4199	31.2919	29.4786	30.1652	28.5062	28.7075
ADAM9	77.4277	74.5859	76.1016	75.5557	83.7801	80.1835	80.0021	80.5924
AIMP2	66.4543	69.4416	71.1604	68.6179	59.7902	64.4152	65.4408	63.6181
ZNF385C	0.0001	0.0001	0.0001	0.0001	0.0001	0.0001	0.0001	0.0001
BSDC1	21.979	23.5543	23.4181	23.7686	20.0977	22.4823	23.7791	24.0777
RP1-27O5	7.66555	3.14626	7.43326	7.51161	7.73853	6.17381	4.07077	7.1362
ENSGALG00000003409	6.62161	6.10791	5.93043	6.50056	7.03983	5.62075	6.34193	7.07852
ENSGALG00000003412	24.9416	22.6549	24.6518	25.0384	29.8712	26.5567	27.8356	27.0915
FAM160A2	2.76079	3.22046	2.43023	3.46317	2.93009	2.72076	2.99744	2.956
ENSGALG00000003419	15.5346	16.0494	15.9364	15.3543	15.2447	15.2241	16.7333	15.4314
ZBTB8A	3.01944	3.28124	2.70919	2.85686	2.85639	2.33743	2.27606	2.60887
LMX1A	0.0001	0.0001	0.0001	0.0001	0.0001	0.0001	0.0001	0.0001
GALR1L	0.0001	0.0001	0.0001	0.0001	0.0001	0.0001	0.0001	0.0001
RHBDL3	0.0001	0.043854	0.0001	0.061005	0.0001	0.041685	0.128126	0.054216
USP3	30.4526	31.4001	30.3976	31.3389	28.1631	31.5298	31.0491	28.8283
ENSGALG00000003428	36.401	40.5973	43.2651	40.3507	40.2459	37.5103	40.6549	38.384
PBX1	34.518	34.0776	35.8178	35.945	35.9167	37.7606	37.3579	36.7311
PMS2	14.7873	14.5001	13.5457	13.8305	15.1361	14.1172	14.442	14.8041
AGXT2	0.0160055	0.0001	0.0089211	0.0001	0.0001	0.0001	0.0001	0.0326706
DPEP2	0.0001	0.0001	0.0001	0.0001	0.017985	0.0001	0.0001	0.0001
C17orf75	20.0237	20.1493	20.7676	20.9631	21.6235	20.8731	20.7792	18.7462
PGC	1.01922	1.07972	1.16016	0.951234	0.884462	0.625142	0.601778	0.672975
NUF2	30.3014	30.1399	29.1986	29.8618	32.4061	30.4956	30.9407	32.9142
PLEKHM2	63.7237	78.2603	78.405	73.8012	65.1664	72.6857	75.2361	62.4601
GTF3C5	13.453	13.394	13.6643	13.9386	11.8928	12.0358	12.9945	11.4467
LRRC52	1.14887	1.13207	0.617411	1.02393	1.15232	1.3797	1.13048	2.03169
MGST3	19.3923	17.682	15.2795	15.1044	19.201	17.3084	17.5701	19.9751
PRLR	0.120932	0.0370293	0.0001	0.0463291	0.217911	0.0719565	0.0824004	0.0304008
FRS3	9.54355	7.8063	8.31118	8.6213	9.19125	9.23179	8.60726	9.87872
ZNF207	99.1686	107.409	109.648	108.192	101.804	107.769	103.781	99.0647
CA12	0.0001	0.0001	0.105063	0.0001	0.00838091	0.0001	0.0001	0.0699001
CNP	16.4869	18.2783	17.9109	17.0263	18.4426	16.7118	17.2197	16.9239
CCZ1	30.2097	27.4794	28.1186	32.1974	29.9088	28.8268	25.8031	30.0496
USP49	11.9921	9.94179	10.6415	11.3703	11.442	11.2217	10.2375	12.6483
OCM	0.0001	0.0001	0.0001	0.0001	0.0001	0.04481	0.0001	0.0001
ENSGALG00000003464	0.55475	0.452896	0.584009	0.493104	0.36183	0.638004	0.403229	0.247434
ENSGALG00000003466	0.0001	0.0001	0.0001	0.0001	0.0001	0.0001	0.0001	0.0001
BYSL	57.0222	60.9245	59.9865	52.7124	48.4039	50.6109	54.5035	53.76
ZMAT4	0.11459	0.0001	0.0001	0.0001	0.0001	0.0001	0.0001	0.0001
VWC2L	0.0001	0.0001	0.0001	0.0001	0.0001	0.0001	0.0001	0.0001
SFRP1	0.02824	0.047975	0.045835	0.100638	0.102121	0.088463	0.030209	0.136709
MED20	33.3933	36.8443	35.0178	31.0724	30.6765	32.9461	33.0479	28.782
ACLY	93.7532	96.4995	96.0771	96.317	93.2476	92.6167	96.7257	94.6916
ERN1	17.1776	17.6939	17.8903	17.1635	15.3787	16.5561	16.3737	16.1634
GFI1B	0.0001	0.0001	0.0001	0.0001	0.040405	0.0001	0.0001	0.017236
GOLGA7	106.425	119.074	112.534	111.181	102.39	111.797	110.821	104.456
BARD1	10.5701	11.9138	12.1846	11.6667	10.3987	11.1768	11.4616	10.4714
CCND3	10.1602	10.0772	10.808	11.488	10.8111	11.2672	10.518	10.8729
RAB8B	31.918	26.4926	32.1638	31.9922	29.8411	29.4864	30.9476	29.4915
PPP1R3E	106.856	120.865	120.466	117.576	95.3114	102.486	104.265	96.2423
ALDH9A1	40.2761	41.0098	43.1907	38.8772	43.8659	40.4138	40.821	39.3535
TEX2	11.2554	11.5164	11.6115	9.67476	11.3195	11.7744	10.2146	10.1318
TAF8	5.0394	4.10477	4.1411	4.21453	5.49435	5.60048	4.02721	5.23846
MAST3	2.61348	2.3576	2.16262	2.42996	2.65077	2.8267	2.33518	2.22743
ENSGALG00000003500	9.91775	10.5422	12.1537	11.2328	10.0132	11.0661	10.538	10.4802
MYBL2	36.9687	39.9902	41.1604	38.227	38.0501	37.603	38.3588	40.6825
LACTB	8.9779	8.15935	7.45277	7.83011	6.61264	7.73713	7.70228	7.83385
TECPR1	6.78804	6.44565	6.22995	6.9386	6.77126	6.53073	6.07173	7.04147
SPACA9	0.574761	1.01089	1.74555	1.2976	0.97311	1.19053	1.12148	0.976563
UCK2	31.3774	34.5529	39.0484	36.2402	34.4799	32.4455	32.3775	30.5143
SPINK7	0.0001	0.0001	0.0001	0.0001	0.0001	0.0001	0.0001	0.0001
ZBTB8OS	33.5271	34.3237	31.6336	30.9327	29.938	33.2	30.2587	30.3508
GPAT4	46.6107	44.498	45.7216	45.6319	47.7972	47.2973	45.1483	48.7835
ENSGALG00000003519	0.0001	0.0001	0.0001	0.0001	0.0001	0.0001	0.0001	0.0001
POLG2	9.1707	8.38459	7.78446	9.0359	9.21225	8.8072	9.24584	8.82482
TPM1	193.074	146.132	164.714	178.515	172.727	171.683	169.919	177.847
RBBP4	388.689	413.9	417.006	409.506	373.791	387.01	387.736	386.423
IFT52	17.9601	17.5945	16.399	18.0615	15.0699	15.5874	15.2311	14.7059
TUBGCP2	16.5649	15.852	14.919	17.7798	18.5392	15.6826	15.5148	17.3969
ARRDC2	2.1363	2.11563	2.28357	1.98393	1.47816	1.84177	1.99069	1.83824
SYNC	21.565	25.2398	27.3168	24.8308	19.6297	23.4215	26.082	21.5399
DDX5	448.759	430.001	420.097	434.691	439.665	434.101	417.654	437.087
ZNF511	7.37287	9.94673	7.96127	8.62148	10.3048	7.80231	8.21408	8.40219
KLHL11	4.65054	4.88417	5.12814	3.71398	4.64953	5.01248	4.58974	4.34793
SGK2	0.0001	0.0001	0.0001	0.0001	0.0001	0.0001	0.0001	0.0001
KIAA1522	22.3034	26.9375	26.7031	25.7838	21.7566	25.352	24.8407	22.2028
CEP95	6.47276	5.59279	5.10743	5.76975	5.49073	6.26267	5.16578	5.90125
CFAP77	0.0001	0.0001	0.0001	0.0001	0.0001	0.0001	0.0001	0.0001
SKP2	42.7449	43.7816	44.9819	44.7582	41.9075	44.9105	42.8375	42.6418
BAIAP2L1	3.16626	3.0797	3.18676	2.82548	2.94931	3.57964	3.20951	2.94226
MTG1	13.9693	16.0401	15.9614	16.3095	15.3615	15.2614	15.7757	15.5648
ARHGAP40	0.0306638	0.0433341	0.065456	0.028314	0.0783794	0.0756204	0.0001	0.0001
ABCA12	0.010911	0.07071	0.014433	0.032195	0.044584	0.025906	0.011843	0.06776
OPTC	0.0001	0.0001	0.0001	0.0001	0.0001	0.0001	0.0001	0.0001
ENSGALG00000003557	0.06403	0.295454	0.0001	0.160737	0.0001	0.316241	0.025903	0.0001
NADK2	14.5709	11.8058	13.1944	12.2849	13.8192	14.3683	13.7071	14.8526
ACTR5	10.814	9.67206	10.0058	9.83969	9.01473	8.48433	8.82714	9.24376
SLC6A2	0.0188034	0.0370197	0.0001	0.0001	0.02727	0.0001	0.0316224	0.0687982
NPTX2	0.500138	0.421204	0.59534	0.719892	0.557563	0.514471	0.444091	0.538196
YARS	94.5965	100.671	103.282	98.1775	87.1634	93.7791	96.4393	90.7634
SMURF2	24.1018	25.4983	25.6577	25.0158	23.5834	26.2089	23.3009	23.9397
FNDC5	0.0001	0.0001	0.023314	0.060453	0.0001	0.029527	0.11317	0.067981
PPP1R16B	2.85511	2.67455	2.75019	2.59719	2.76613	2.86448	2.79699	3.0579
TMEM130	1.47693	1.66153	1.21624	1.8127	1.61343	1.61159	1.40352	1.52973
ATIC	50.0234	45.3173	42.8433	47.7789	52.216	48.3747	47.2264	49.2796
ENSGALG00000003572	9.31301	9.68051	9.30702	9.62964	8.60631	8.99946	8.97494	8.46275
HPCA	0.053949	0.395995	0.054518	0.253393	0.17574	0.0001	0.0001	0.151875
LPCAT2	38.1895	40.4962	40.0656	41.6934	37.6435	38.6517	39.1757	37.5174
ENSGALG00000003575	46.5959	51.3937	51.183	52.9146	45.8194	45.8902	45.3994	51.6092
FN1	225.015	183.275	186.818	203.749	238.657	216.343	212.807	242.275
MMP2	83.5013	73.4864	70.3657	74.4609	90.466	84.8993	82.564	86.1138
SLC1A3	0.0818178	0.0263529	0.0629242	0.0220672	0.0241453	0.0400133	0.0001	0.110587
KPNA2	286.951	290.188	281.041	296.716	283.513	285.482	283.816	289.087
IRX5	0.714957	0.452233	0.84839	0.653116	0.434156	0.825957	0.572521	0.784602
VTN	0.012	0.23942	0.0001	0.0001	0.0001	0.0001	0.042723	0.0001
ENSGALG00000003590	0.391948	0.3251	0.541281	0.261447	0.360296	0.102053	0.244916	0.744822
ANK1	0.375453	0.292354	0.317278	0.138955	0.2872	0.366359	0.438651	0.469918
ENSGALG00000003595	0.0001	0.0001	0.056779	0.025069	0.0001	0.0001	0.038961	0.0001
TRRAP	21.4655	23.1232	23.7929	22.6654	20.0784	22.3297	22.2485	21.0047
AK2	77.6483	86.1487	81.3989	83.2826	70.9628	74.7689	73.6353	77.295
ATP2B4	30.9792	32.3957	33.5669	32.3738	34.2024	34.5943	35.0232	33.8104
RPGRIP1L	2.01668	2.20976	1.86247	1.95509	2.43919	1.68646	1.85332	1.90927
SLC46A1	1.82083	2.53085	2.52681	2.31422	2.24274	2.54123	2.01242	2.38789
ENSGALG00000003605	27.3947	25.2664	27.7305	26.9971	25.8192	27.7209	26.8715	27.1676
AZIN2	3.56402	3.00816	3.06496	3.20793	3.22808	3.70577	3.0045	3.63356
KLHL10	0.790508	0.854938	0.994993	0.724967	0.474351	0.597993	1.22273	0.533834
NDUFS5	52.6145	52.289	53.1503	53.6816	59.8758	57.0442	54.507	54.3341
TLN2	5.66054	5.84593	5.3373	6.02024	6.14968	5.23318	5.86385	6.21006
CPLANE1	3.16203	3.76279	3.5357	3.69134	2.9585	3.19	3.19313	3.59843
PTEN	36.9672	36.3689	36.7326	37.7847	32.4348	35.3584	36.6493	33.9153
FBLIM1	2.53341	1.75504	2.4814	2.81361	2.35691	2.16547	2.12646	2.86996
KAT6A	47.2944	46.3972	48.1731	46.1197	44.1971	45.9918	46.3478	45.1894
PDGFA	0.966364	0.541868	0.775249	0.700372	0.85477	0.674543	0.93729	0.962599
ENSGALG00000003644	0.089471	0.128297	0.0001	0.0001	0.0001	0.185911	0.0001	0.0001
ENSGALG00000003645	6.26381	6.97042	7.13844	5.87774	7.12527	6.27615	7.05218	6.95198
SLC13A2	0.0001	0.0001	0.0001	0.0001	0.0001	0.0001	0.0001	0.0001
SVIP	0.0001	0.127311	0.0001	0.0001	0.0001	0.0001	0.0001	0.0001
NOL11	47.8675	50.5516	48.9939	51.8745	42.0006	49.6713	46.8051	46.1591
NT5C3B	9.41574	10.0061	10.8046	10.3979	8.61423	9.0348	9.64035	8.86419
ATAD1	24.2894	24.6027	24.6417	25.101	23.248	25.6039	23.4524	23.7073
GAS2	0.0001	0.0001	0.0001	0.0001	0.0001	0.0001	0.0001	0.0001
UNC119	4.2277	3.14578	3.31283	3.21554	3.71014	3.83262	3.53386	3.33828
DHX35	6.99308	8.18928	9.40078	8.45589	7.59476	7.99817	7.30966	8.30052
FANCF	5.70546	5.38406	6.22888	6.50223	5.52265	6.4769	5.11046	5.63078
SETX	22.6178	24.3198	24.0051	23.5459	23.113	24.3906	23.7439	23.0163
RBL2	9.72883	8.85977	9.5732	9.29135	10.2347	9.39915	10.0583	9.9781
PIGS	17.5643	18.9276	19.3226	19.7953	19.9207	19.2422	17.7649	17.9873
MAFB	0.977028	1.28371	1.04376	1.10892	0.697273	1.1665	1.05206	0.938914
UBLCP1	24.1599	22.6811	22.0413	22.974	23.2826	21.8239	21.7473	21.8669
DHTKD1	5.35457	5.47259	4.39661	5.59476	5.67624	5.25362	4.52801	5.60912
PRKAR1B	6.72552	5.19246	5.9577	6.12174	5.73244	6.31544	6.34891	6.16081
NTNG2	2.64691	3.29541	2.279	2.16464	2.71573	2.76605	2.97087	2.45419
TOP1	147.138	145.102	138.203	142.764	141.006	141.949	144.281	138.391
ARL6IP4	52.3838	45.7011	47.8047	49.9853	50.8244	50.9682	51.0651	47.5024
MED27	28.5757	28.1886	31.8156	31.714	29.0206	28.3992	30.1576	29.4644
ENSGALG00000003684	7.42793	8.61396	7.04412	8.19031	7.14658	8.11342	5.45867	7.79852
OGFOD2	12.0075	11.9937	7.87792	10.9014	11.4655	10.5333	12.3956	10.0829
NUP155	56.8275	57.4026	57.6089	58.1202	52.5355	56.5341	54.6696	54.1409
PAPSS2	0.419939	0.161975	0.428419	0.214913	0.153721	0.140054	0.043736	0.211896
KRT14	4.33951	2.78326	3.63996	2.83504	5.38655	3.11303	4.12514	4.61999
RNF145	6.85607	6.55867	6.70168	6.40851	7.06622	6.84063	6.2473	6.50723
MACF1	52.54	53.8857	56.4737	53.9909	56.1729	54.2712	54.5176	57.0469
MINPP1	7.60844	7.11649	7.9991	7.34964	9.20436	7.69607	8.44545	8.39934
ENSGALG00000003696	23.6946	27.7893	26.6483	24.2367	23.4282	26.1796	26.4753	24.1515
EBF1	15.8899	17.8706	18.4518	18.6496	19.6459	16.5036	16.973	17.0016
SGMS1	5.80418	6.93226	6.41519	6.38894	5.38485	6.05937	6.33113	5.77681
CLINT1	78.3345	79.6786	74.4313	79.2167	74.5214	76.1989	75.0303	76.0682
USE1	18.5843	18.883	19.5838	20.7005	18.3406	20.4387	19.7612	19.6999
VPS13C	7.10944	6.60428	7.20624	7.26294	7.75922	7.75591	7.57436	7.78222
WDR70	22.8295	23.2037	22.4862	22.0056	21.4886	22.2095	19.6907	22.0218
PLAT	21.6387	21.7161	20.4281	21.6998	23.1057	24.3772	24.6401	23.0141
RAPGEF1	37.0442	38.1792	37.5176	37.9901	34.8385	35.0147	35.9096	34.4365
ENSGALG00000003713	1.2746	2.01455	1.81829	2.16928	2.82045	2.27637	2.51537	1.60963
GDNF	1.163	0.680525	1.15455	1.11263	1.12119	1.20659	0.837475	1.62125
MYO9B	52.1546	52.8708	53.9926	51.4237	46.9477	50.84	45.2674	47.3178
FANCD2	12.7548	14.6263	13.4722	13.7601	13.4867	13.9498	13.8304	12.9214
THG1L	17.0612	17.8353	16.8347	17.3093	16.9723	15.2217	16.6113	15.3749
EGFLAM	63.2634	55.7999	57.9447	56.7938	68.6839	62.9465	59.2851	64.8649
HAUS8	11.6235	12.5186	12.1642	12.349	11.832	12.8955	12.3885	11.7138
FBXO42	17.7646	18.3328	18.3316	16.7814	14.6859	18.1886	25.8866	16.7359
UCK1	40.5942	37.3376	37.8214	39.2917	42.8262	39.178	41.1038	43.1411
LIFR	8.06589	8.14506	8.52442	9.28876	10.1842	8.29115	9.18804	9.73885
SZRD1	26.9294	30.2214	31.4084	29.8228	26.6193	27.1919	27.6161	25.5048
ABCB9	2.06836	2.40872	2.17928	1.86322	2.22111	2.77572	2.1355	1.98042
EMC3	74.0416	82.5992	71.8354	72.7913	74.6982	82.2391	73.6222	69.2853
MYO18A	21.1456	20.2773	20.6347	21.4112	21.1886	20.5922	21.4109	21.9359
CPAMD8	2.31173	2.08599	2.15386	2.02655	2.70287	2.19846	2.28053	2.66043
VPS37B	19.1907	17.1055	17.7562	19.6273	19.8611	15.4891	15.3625	20.0722
ADAM19	0.098083	0.021917	0.041982	0.130517	0.102335	0.027368	0.138929	0.139126
NECAP2	13.5271	13.8008	13.616	14.5707	13.7389	14.0184	12.4773	11.0278
ENSGALG00000003747	79.84	83.0735	82.1183	79.4425	83.2139	81.6783	81.7391	83.8719
ANO5	64.9314	63.2207	43.4533	68.2557	39.9168	64.5634	75.2231	64.0607
PLCG1	13.3878	13.7134	13.6643	12.6456	13.7835	14.3448	13.2543	14.5413
ENSGALG00000003751	0.0221115	0.0001	0.02285	0.0701899	0.0741653	0.0001	0.121146	0.0001
CYLD	5.08464	5.43128	5.30375	5.71568	5.74315	5.2957	4.89795	5.08962
POMT1	9.30873	9.36806	7.60643	10.6454	11.1837	10.4177	10.1663	9.94059
MREG	1.63433	2.46106	2.51984	2.17864	1.78151	2.17527	1.93837	2.56733
RORA	0.261246	0.412689	0.373622	0.156173	0.106536	0.181116	0.235963	0.301416
A1CF	0.047333	0.10538	0.0001	0.0001	0.032263	0.03891	0.100833	0.0001
KIAA0100	5.69729	6.32913	6.69162	6.10937	5.89151	6.22642	6.14984	6.35986
NKD1	0.070789	0.127867	0.0791389	0.0869486	0.0278328	0.11121	0.0474157	0.192953
ANXA2	563.01	532.64	510.371	539.572	588.522	524.299	537.597	568.937
SIN3B	17.696	21.1409	20.7129	18.5788	17.9075	18.4728	19.2267	17.7177
ATP13A2	13.1837	13.9695	11.8143	13.3322	12.7259	13.4849	13.1882	13.2541
RICTOR	15.8674	14.9659	15.3555	15.1265	15.8806	15.5358	15.916	15.3702
NELL1	0.037466	0.042356	0.059981	0.0001	0.048426	0.069295	0.040521	0.025024
TMEM38A	9.442	9.55527	11.1517	9.48965	9.46213	10.0994	10.2652	9.19868
SUN1	34.3268	30.2484	30.5974	33.3432	35.5716	32.3896	32.0232	34.2531
BRD7	53.1215	52.5763	52.4125	49.5365	52.3458	51.2776	51.018	52.0752
BNIP2	29.3659	28.693	31.3826	30.7109	29.7552	29.1686	29.6177	30.5863
ENSGALG00000003789	0.282355	0.488822	0.93052	0.542636	0.485992	0.537896	0.34575	0.326802
FYB	0.204277	0.136419	0.067086	0.111996	0.072541	0.065763	0.117793	0.0001
GTF2A2	39.3813	38.2465	36.8878	42.5937	38.6012	40.6598	36.084	39.0759
SLC35E1	29.6102	33.0862	32.2236	32.2516	31.4669	30.2049	30.9846	31.4733
DENR	99.9878	101.741	100.526	107.195	102.511	110.808	104.794	99.7877
GET4	56.8007	61.6107	61.5458	60.378	54.6588	58.5688	55.9712	52.7008
USP4	50.5051	53.2507	52.7136	52.7548	47.8237	52.6697	50.6962	49.6291
PABPC4	16.5783	18.6852	17.8243	17.5348	14.7409	16.9278	16.9131	15.3406
OTUD7A	0.130881	0.164185	0.233106	0.112371	0.143523	0.118714	0.189164	0.059964
DAB2	10.6109	9.64728	10.2729	10.0141	13.5642	11.9747	13.1295	12.743
ENSGALG00000003805	20.3674	18.6455	19.1063	19.9618	20.3961	18.8252	19.8841	22.6635
RHOA	505.415	489.683	485.772	482.182	584.195	490.042	488.289	503.726
GPN3	47.3519	48.8867	46.9433	51.276	43.441	48.842	46.0874	45.2729
UBE2F	11.927	12.0741	10.7105	12.9123	11.2079	11.8217	10.8649	11.497
DKK1	0.0001	0.0001	0.0001	0.0001	0.0001	0.0001	0.0001	0.0001
RPN2	235.288	244.958	237.474	244.327	245.527	245.262	247.044	246.429
NT5C1A	0.0490119	0.122749	0.0945039	0.02211	0.0001	0.0948746	0.0106959	0.108259
CYFIP2	0.014478	0.032619	0.030904	0.0001	0.072846	0.0001	0.0001	0.053611
ENSGALG00000003819	1.7514	1.89441	1.71663	1.73866	1.87707	2.08393	1.46566	2.18729
ARPC3	170.099	170.235	164.966	169.844	187.853	173.162	168.823	183.093
RAMP1	0.381861	0.322239	0.466112	0.0001	0.302036	0.474754	0.148572	0.273895
CHERP	41.6739	43.9292	43.3392	42.822	38.8827	40.649	41.0986	39.667
ANAPC7	24.356	26.062	25.7484	26.0976	23.0389	24.6636	23.9302	21.9955
HPCAL4	0.023812	0.201308	0.213609	0.169402	0.143647	0.402902	0.198187	0.277076
TEX264	24.1728	24.3128	24.0837	25.1378	25.2011	25.7872	26.987	25.9517
CACNA1E	0.0001	0.0001	0.0001	0.0001	0.0001	0.0001	0.0001	0.0001
ENSGALG00000003836	0.105218	0.090399	0.279951	0.06667	0.213842	0.072871	0.175834	0.109029
ADCY7	5.2422	5.71505	5.84146	5.19542	5.36535	6.20948	6.04072	5.81648
ENSGALG00000003838	0.0394336	0.0001	0.0264679	0.114259	0.0400312	0.0001	0.0156387	0.0001
GRM2	0.0001	0.0001	0.111942	0.020632	0.0001	0.024253	0.017565	0.0001
ENSGALG00000003841	0.358772	0.464557	0.410419	0.278629	0.263014	0.444963	0.334344	0.340983
GHRH	0.075048	0.125332	0.085819	0.192993	0.232915	0.238538	0.115206	0.217594
MKNK2	16.504	17.7112	18.1514	16.3267	16.7413	14.8353	14.5696	16.6864
TRPM1	0.095703	0.170627	0.183192	0.14852	0.0679831	0.0992778	0.125501	0.210545
TRIT1	9.95122	8.75029	9.7051	9.69875	8.80081	8.82145	9.63097	8.36457
IFT81	11.0664	11.5075	11.694	11.51	9.26307	10.2405	10.9762	9.63841
SRC	3.75589	3.3572	5.28195	6.74781	6.20512	2.99842	6.23806	3.10686
ENSGALG00000003857	0.0001	0.0001	0.0001	0.0001	0.0001	0.0001	0.396309	0.0001
KRT222	0.0001	0.0001	0.064429	0.0001	0.0001	0.0001	0.043681	0.0001
MID2	0.0001	0.0001	0.10161	0.0001	0.048496	0.0001	0.025833	0.131381
HERC4	17.8191	18.5262	19.4281	19.0642	17.6023	18.6258	17.892	16.8225
LRRFIP1	9.67861	8.91284	9.51944	9.1418	10.2662	10.029	10.3661	9.17168
P2RX7	3.17794	3.0671	2.92233	2.78242	3.20908	2.80939	2.65799	3.03911
FIBCD1	0.0001	0.117057	0.109225	0.110707	0.059453	0.084484	0.0813	0.0001
MED7	13.4706	11.2299	11.9348	11.9132	10.1172	12.0555	11.4895	12.394
ABL1	125.977	132.103	134.427	128.21	125.436	125.56	128.537	123.331
TIMD4	0.12389	0.0626428	0.126263	0.103411	0.0758083	0.101394	0.0784632	0.0250639
PIN4	43.8702	47.6096	40.936	41.2068	42.1185	46.488	44.7406	45.7399
MFSD2A	115.416	114.755	111.941	122.296	123.757	122.333	121.32	122.368
STX10	8.92886	9.09873	9.70493	10.0871	8.09427	8.53333	9.90712	8.60394
ERCC6L	21.673	25.7785	25.6735	23.991	22.9427	25.8553	23.5005	23.8279
SMARCE1	81.1362	79.8996	79.0226	82.2745	75.8591	75.5207	75.7418	76.4737
MTMR10	15.7581	15.0397	15.7054	15.9072	15.2839	15.2631	15.3948	16.1606
ENSGALG00000003885	0.0001	0.0001	0.025509	0.0001	0.0001	0.019755	0.0001	0.0001
SGCD	2.30972	1.63427	2.07962	1.99915	3.19335	2.09896	1.78253	2.41868
ZNF423	5.54923	6.22798	6.14811	6.21258	6.3421	6.01777	7.39997	5.81981
XPR1	24.5814	25.1439	25.2463	25.0511	23.4525	23.4308	25.696	23.5043
PRDM12	0.0001	0.0001	0.0001	0.01802	0.0001	0.029613	0.0001	0.0001
RAB17	0.0001	0.0001	0.0001	0.0001	0.0001	0.0001	0.0001	0.0494073
P2RX4	1.15616	1.51524	1.53074	1.41105	1.36854	1.59969	1.25898	1.29604
MLPH	0.0258197	0.101096	0.0603564	0.0001	0.0001	0.0515525	0.0001	0.0289523
MPHOSPH10	31.3281	29.0737	28.8579	30.9033	28.0542	28.2044	27.9863	26.0976
N4BP1	11.5624	10.7178	12.943	11.3747	10.4337	10.9332	9.92223	12.1284
SLC6A5	0.110428	0.142349	0.024529	0.059756	0.134462	0.141489	0.111632	0.0001
PIGT	49.4317	47.984	47.6124	43.2225	46.7861	51.1352	46.2643	50.587
CACNG5	0.0001	0.080139	0.025249	0.0001	0.023581	0.0001	0.0001	0.045427
MCEE	1.31411	1.10782	0.967531	0.922857	1.30768	1.39981	1.33481	1.53973
CALR3	0.455139	0.682601	0.71226	0.864339	0.355463	0.691472	0.474272	0.344606
SIAH1	8.29346	8.72165	8.69293	8.55886	7.48786	7.47144	6.96192	8.02876
MRPL22	13.9062	14.0075	13.0388	14.6516	12.342	14.1742	12.8991	6.63693
ENSGALG00000003920	9.27299	9.98689	10.916	9.93758	8.82526	8.92014	10.2428	9.40521
DBNDD2	1.34435	2.05949	1.48025	3.00269	2.04988	1.88704	1.73169	2.3157
TOP2A	128.588	138.117	130.276	126.544	126.412	130.349	130.122	129.283
COL6A3	51.9625	49.7918	51.5129	49.9381	58.3653	53.8778	56.8428	55.7531
ACBD6	37.0468	37.8599	39.0262	35.4999	36.8642	36.9436	38.3129	40.9418
MYPN	0.0554011	0.0001	0.144894	0.0740437	0.0726331	0.058442	0.0001	0.116705
LHX3	0.0001	0.0001	0.0001	0.045266	0.0001	0.0001	0.0001	0.0001
SYS1	17.9866	17.9919	20.8317	19.6913	18.611	20.6349	18.7826	17.2807
APBA2	1.75249	1.14998	1.07703	1.22674	1.49026	1.52206	1.48813	1.40736
SDC4	29.3432	30.3215	29.937	29.795	29.826	27.7757	29.469	30.3791
QSOX1	4.7174	3.54239	4.33375	4.80129	4.69003	5.11208	4.18806	5.50554
PBLD	6.22446	6.85193	5.32304	6.55023	6.64622	7.91444	5.04742	5.79531
PPT1	56.5659	56.1138	56.2917	53.7159	57.514	56.5637	54.9914	58.1736
GEMIN5	18.6901	20.6531	19.1947	20.4217	17.6007	18.6321	18.7758	18.1949
KLF2	19.693	15.3538	16.3104	16.8139	16.6039	16.5322	15.7347	14.1329
FUBP3	66.3131	66.0454	66.9011	64.831	64.6724	64.224	66.4625	67.9498
LONP2	9.40788	8.11039	8.27913	8.56942	8.76036	8.87294	9.44997	10.1812
FAM189A1	10.579	9.94304	11.2973	10.9914	9.36728	9.91253	7.87249	9.13203
HNRNPH3	143.268	136.985	139.657	141.119	130.167	136.165	130.58	134.538
ALAS1	22.0739	23.1035	23.7437	23.5694	17.8261	20.1669	20.7251	20.7461
CNOT8	23.3872	23.878	22.1182	23.8467	23.7905	23.2319	20.5761	23.2952
RBPJL	0.105592	0.115981	0.271713	0.170127	0.052881	0.0001	0.0001	0.030982
ENSGALG00000003955	8.07389	8.29575	9.07292	8.28419	7.60077	8.39221	8.2325	8.47605
PRMT3	14.0544	14.1273	13.5345	15.2989	13.5766	15.2023	13.1616	14.0534
AP1M1	33.7709	37.3528	36.5101	37.0019	36.2525	39.2597	38.2593	32.4794
LEUTX	0.0001	0.0001	0.0001	0.0001	0.0001	0.0001	0.0001	0.0001
RPL23A	704.175	787.29	733.345	768.575	663.238	699.294	657.842	684.065
EMC1	90.8061	101.749	105.73	98.9506	86.7054	93.6803	92.7317	88.5475
FAXDC2	5.28742	4.12714	4.62305	4.27313	3.44466	4.7254	4.02688	4.31652
TLCD1	45.4386	45.8055	51.6766	44.4784	51.1922	49.7988	49.2241	49.0771
BCORL1	3.33886	3.35346	3.40318	3.35626	3.70452	3.22447	3.68704	2.90315
TWF2	60.0412	64.7567	62.7863	64.3078	60.1954	62.3708	61.867	64.9531
CIB3	0.599157	0.537908	0.236871	0.193037	0.445591	0.237438	0.0001	0.0001
NEK8	1.95766	1.73332	1.82697	1.35646	1.45081	1.28173	1.3121	2.0086
IQCA1	0.0001	0.0001	0.0001	0.0001	0.0001	0.0001	0.0001	0.0001
TARSL2	23.0062	20.296	20.9928	23.4611	19.2616	22.9423	20.5607	21.4282
PITHD1	23.745	26.4945	30.4479	29.0495	28.6423	29.347	26.3295	28.7939
TRAF4	1.20191	1.2457	2.04406	1.45029	1.173	1.64154	0.916401	1.89386
ENSGALG00000003990	2.94647	2.93878	2.58184	2.68046	2.25346	2.78689	2.6828	2.50316
MRTO4	68.7385	70.0494	70.3989	68.0787	65.7797	70.4741	62.4969	65.6973
ERAL1	10.7021	12.1939	11.8392	12.7938	9.00997	10.5064	9.23835	9.95023
NAV2	1.04117	0.851985	0.786642	0.86401	0.950804	0.809895	0.885591	0.911824
LYPLA2	64.5587	68.4944	71.1651	66.6075	63.6155	64.9502	63.2326	62.6581
AIFM1	38.8214	34.3123	36.5155	37.8501	37.2	37.0092	33.1885	36.5786
PHKB	3.71776	3.12272	3.49473	3.28238	4.01389	4.04803	3.50814	3.33898
AKR7L	29.6821	31.6544	33.9032	30.8792	32.5295	32.6097	34.9698	30.7908
ENSGALG00000004009	0.0001	0.0001	0.0001	0.0001	0.0236656	0.110927	0.0251233	0.0001
TOR1AIP2	15.3064	13.8516	14.7666	14.4739	15.1488	14.6159	14.4942	15.2612
MARS2	8.36624	9.30971	9.24874	10.0598	8.06913	7.90604	8.25865	6.97894
MATN4	0.076413	0.057747	0.0001	0.062957	0.083626	0.0001	0.0001	0.0001
GALNT10	4.06936	3.23902	2.84705	3.19242	3.36493	3.37235	3.13501	3.36074
CAPZB	178.646	180.64	174.936	182.409	184.085	180.419	182.634	182.236
CRYBA1	0.896052	0.687053	0.300613	0.79543	0.890981	0.908566	0.402648	0.4885
DNA2	12.5778	12.6806	11.9766	12.5903	12.1041	12.8702	11.9897	12.8999
ADAL	6.74146	6.09507	5.92268	6.49835	6.92514	7.27794	7.60128	6.9457
MINOS1	21.8354	20.9427	21.5641	22.5651	20.2953	21.6421	19.5141	20.9481
MFAP3	27.5423	25.5673	25.7602	27.2929	27.4297	25.579	26.0468	27.5654
NUFIP2	6.33244	6.75	7.5521	7.97801	5.52378	5.64887	6.32941	5.74326
CSRP3	0.0001	0.0001	0.0001	0.0001	0.0001	0.0001	0.0001	0.0001
AGAP1	15.9157	17.1325	16.0536	16.9779	17.4498	17.017	17.808	16.7361
LARP6	13.4274	12.579	11.972	11.1567	13.4542	13.207	13.4533	13.5313
GALE	25.1251	25.9272	26.2972	26.0779	24.8743	23.4592	25.1949	24.0152
PTPRS	42.842	40.7617	37.5457	43.3057	40.4397	38.2877	47.5324	38.8503
ITFG1	13.0484	13.1256	12.8822	13.5488	12.9358	12.3426	12.4774	12.1876
GPR107	34.7746	33.6678	32.1604	32.9901	30.8728	32.332	32.3126	31.3838
C7orf50	7.48353	7.49254	7.01907	6.64479	6.96043	5.64571	6.71163	6.21655
HMGCL	19.6414	24.2569	22.334	20.7741	18.4539	22.0856	19.8308	21.9731
GPR146	5.94658	5.99306	6.21561	5.41974	6.57307	6.72214	6.02122	6.20666
LRRC49	3.49686	3.49139	3.182	3.30509	3.14535	3.29642	3.66709	3.23962
SLC25A14	6.054	5.8411	5.91081	5.58681	5.46852	5.2256	21.5111	5.22957
GPER1	0.068859	0.0001	0.0001	0.047813	0.0001	0.039818	0.04912	0.0001
SLC25A16	21.376	22.3495	22.5577	22.6192	18.9174	20.0576	23.0109	20.4211
HTR6	0.442511	0.166302	0.369769	0.390295	0.496715	0.413299	0.54511	0.785498
FAM114A2	15.4991	17.8838	18.6566	16.3158	16.3908	16.4221	15.6691	16.0921
GPR119	0.262641	0.406165	0.280719	0.401386	0.095359	0.297168	0.60456	0.151904
MICALL2	24.8277	23.4883	25.3723	23.8725	27.5115	24.4727	25.6584	26.5719
NETO2	0.0992971	0.0224518	0.167992	0.143103	0.0203048	0.0489756	0.144238	0.0001
KCNS1	3.52158	4.56904	4.53655	4.15492	4.66649	3.47519	3.44482	3.95831
ENSGALG00000004078	0.0001	0.0001	0.0001	0.0001	0.0001	0.0001	0.0001	0.0001
ENOX2	17.8745	17.6966	18.1508	17.891	17.4515	17.9705	17.9273	18.4185
TMCO4	2.35729	1.80966	1.79053	2.27937	2.59227	2.19578	2.25564	2.66355
TAOK1	20.3543	20.9573	22.0483	21.5531	20.4479	20.7825	20.5009	21.3108
GRIA1	0.0001	0.0001	0.0001	0.0001	0.0001	0.0001	0.0001	0.0001
ZDHHC13	24.6697	24.4805	21.1085	24.5299	24.2552	25.9343	23.1861	27.4117
THSD4	17.114	17.1306	17.373	17.453	16.436	17.3927	16.7364	16.3869
FNBP1	46.8353	45.8344	50.3164	47.6637	48.4377	48.9828	51.4881	44.6627
TBX22	0.021204	0.0001	0.04454	0.0001	0.0001	0.0001	0.04603	0.0001
CHRNA7	0.0001	0.0001	0.0001	0.0001	0.0001	0.0001	0.0001	0.0001
LRRC38	0.750156	0.576981	0.525774	0.534257	0.84259	1.05883	0.75813	0.84725
STK4	54.8711	58.9573	58.3187	55.8014	54.1754	58.1268	56.1012	53.8222
NMUR2	0.0001	0.0001	0.0001	0.0001	0.0001	0.0001	0.0001	0.0001
C1orf158	0.0001	0.0001	0.0001	0.0001	0.0001	0.0001	0.0001	0.0001
FAM81A	0.329322	0.075021	0.392275	0.250691	0.0001	0.190729	0.084042	0.209594
INTS1	29.1239	30.76	31.6786	30.5294	27.7621	29.2188	30.5058	30.6024
DHCR7	42.4677	50.2365	50.0117	46.7638	41.9105	44.9085	49.9905	42.1204
ITM2A	152.858	155.3	157.703	147.377	176.69	164.732	157.846	165.493
ENSGALG00000004108	32.4706	34.4265	32.7037	35.538	30.1861	31.5326	30.4781	31.9864
ENSGALG00000004110	19.7254	21.3373	21.1084	20.7503	18.0292	20.6066	19.6769	17.604
GPR174	0.0001	0.0001	0.0001	0.02023	0.0001	0.0001	0.0001	0.0001
FUCA1	0.025388	0.122514	0.200487	3.44669e-05	0.0456648	0.157566	0.105855	0.0601765
ENSGALG00000004113	0.049469	0.055927	0.052612	0.077286	0.214063	0.196946	0.077114	0.245401
DNAJA2	82.6845	83.3965	80.1611	83.9595	81.2857	82.45	83.2699	82.7739
TRPM8	0.0001	0.056138	0.0001	0.052088	0.0001	0.040819	0.0001	0.0001
CNR2	0.540589	0.356457	0.577568	0.525083	0.202492	0.521775	0.533215	0.161941
LPAR4	0.0001	0.0001	0.0197306	0.0001	0.0001	0.0001	0.0001	0.0001
PNRC2	130.249	126.274	126.232	126.24	121.93	126.884	127.751	122.125
PABPC1L	2.26745	3.16134	2.44233	1.91993	2.10156	2.08693	2.69524	2.72334
ENSGALG00000004127	0.39206	0.357475	0.64061	0.174207	0.479511	0.669059	0.346807	0.564943
CYSLTR1	0.108277	0.081029	0.484391	0.292091	0.185075	0.293329	0.351601	0.08396
SPP2	0.0001	0.0492624	0.0001	0.0001	0.0001	0.0001	0.0001	0.254499
SRSF10	47.775	46.861	48.389	49.4835	43.8144	47.7727	46.1981	45.6814
GLRA1	0.0958279	0.162343	0.129149	0.200463	0.114002	0.130873	0.0001	0.109389
SH3BP4	7.79652	7.02552	6.84523	7.47489	8.45772	7.00415	7.15675	7.77917
LBFABP	0.282246	0.0001	0.0001	0.097313	0.035824	0.097864	0.053657	0.0001
YWHAB	241.473	246.445	246.4	245.446	230.844	239.658	237.604	232.997
ENSGALG00000004144	79.3344	78.5436	82.8847	80.9961	68.9252	78.3111	72.2397	69.9491
RIMS4	0.257423	0.248617	0.225978	0.185888	0.509372	0.216665	0.221717	0.413368
MYO1E	9.43775	8.55492	8.02831	9.63311	9.44931	8.30998	8.95028	8.34993
C9orf78	54.2315	63.4429	57.1437	60.2497	52.5046	58.9809	54.4144	51.9517
NADSYN1	8.02713	7.82367	7.02323	7.79841	8.35319	7.79254	6.14037	9.0481
MYOM3	0.040004	0.039095	0.022905	0.010504	0.027224	0.073004	0.0001	0.007461
KIF1BP	14.3799	14.0812	14.811	14.7328	15.3967	14.4362	14.4833	17.1332
G3BP1	102.4	101.299	108.078	101.357	98.8527	99.409	99.8907	102.046
CCNB1	136.036	152.402	130.562	162.377	156.704	154.025	136.66	139.51
SLC16A6	5.36753	4.6553	4.28861	6.07813	4.49437	6.03805	5.06648	5.43191
NPHS2	0.0001	0.0001	0.0001	0.0001	0.0001	0.0001	0.0001	0.0001
TOR1A	38.93	42.4849	44.5454	42.0555	40.0713	39.8951	43.4602	37.3247
VPS51	8.42583	8.63379	9.10873	8.31446	8.5938	8.86839	9.01484	7.74804
ENSGALG00000004167	0.0001	0.0001	0.0001	0.0001	0.0001	0.0001	0.0001	0.0001
FEM1A	25.5998	26.0815	26.3846	26.5161	24.6953	25.1654	25.1119	24.2425
ENSGALG00000004169	44.9386	45.4849	46.3204	45.9677	44.9645	46.1452	45.9662	44.6262
ADA	7.97316	8.62047	7.94925	7.65012	9.13974	7.93927	9.48982	8.39969
RNF111	11.714	12.7601	12.775	12.9806	11.8365	12.061	12.7771	12.5889
BET1L	11.7645	13.109	13.6535	12.5433	12.4423	11.6893	11.773	11.7276
ENSGALG00000004173	0.020719	0.011722	0.0001	0.0001	0.04191	0.075723	0.0001	0.0001
VPS26A	33.0841	33.2247	33.768	31.5694	28.8296	30.9119	31.93	30.6124
ATOX1	74.8387	72.2618	68.6702	68.7028	68.2128	68.7654	69.0364	76.674
ANAPC5	38.0211	37.1788	39.9086	37.4444	39.0024	39.1164	37.5828	37.9975
TOR1B	17.5679	18.7597	18.8671	16.9675	18.579	18.1901	18.8803	16.9962
SPARC	395.128	396.974	395.352	398.153	473.953	427.772	440.691	448.576
NSRP1	28.1145	26.5481	27.002	27.6306	26.7227	28.4339	28.8845	23.6295
MAFK	24.8148	24.3698	12.37	24.8081	22.3731	23.1889	22.8486	22.2686
RNF34	33.0607	31.7805	29.7704	33.0976	30.3143	30.9745	31.8163	31.528
RIC8A	8.02277	10.1735	11.7099	8.26634	8.0451	11.8691	8.47768	8.50344
ENSGALG00000004192	49.9848	50.7496	52.7912	52.4816	49.8929	50.453	52.3897	51.2784
ARSG	1.75723	1.51601	1.35066	1.80871	1.4548	1.82434	1.344	1.46783
KIF4B	96.9858	101.907	102.551	97.7942	94.5458	97.8833	98.5036	95.3138
UGT1A1	0.045544	0.072951	0.024305	0.023718	0.0001	0.0001	0.041457	0.0001
SUPV3L1	17.5374	20.089	17.82	18.7675	15.9732	18.2021	16.4927	15.599
PDZD11	19.8066	23.7463	22.3551	20.3741	21.951	20.5906	9.25227	21.1917
TMEM184A	0.860508	0.6786	0.88451	0.65319	0.796217	0.750195	0.648071	0.919895
DPP9	41.9438	44.2295	43.2211	42.5647	41.6659	44.1141	43.9359	42.8644
PSMG3	18.5449	16.263	13.3644	19.0219	17.9131	16.5902	18.8614	16.2515
MINDY2	12.2422	13.7262	13.6005	11.8505	12.4249	12.9091	12.9513	12.9028
SOAT1	15.7107	17.216	16.9474	17.0248	20.0059	18.2919	18.7799	18.913
ELFN1	0.022924	0.077751	0.048935	0.16705	0.0001	0.077584	0.12441	0.0001
ADAM10	23.4887	22.9807	24.0783	24.242	24.2686	23.6117	24.5569	24.2246
WIPI1	42.0394	38.6644	38.6549	39.698	43.8519	39.7248	41.292	46.4699
TOR3A	11.1264	13.5701	14.5117	11.0343	11.7711	13.0597	13.4918	9.61315
SERINC3	89.7464	92.2722	92.6204	94.4636	97.518	99.9507	96.3719	93.137
IL22RA1	3.84618	2.73048	3.28387	3.15347	3.51881	3.4279	3.01663	3.53627
HK1	108.133	105.587	109.21	109.187	109.161	107.985	106.265	107.491
MAD1L1	20.5805	19.8584	19.4829	19.6707	20.8242	19.883	19.9817	21.9322
KDM2B	24.8187	26.9111	29.2388	26.6006	27.0631	26.6104	26.8895	28.6164
FAM20B	11.3	12.1812	12.1462	11.6298	11.3103	11.1489	12.1258	10.551
USP40	4.72502	4.02221	4.6864	4.74455	3.79537	5.04569	4.02869	4.4806
LIPC	0.0001	0.0001	0.0001	0.0001	0.0001	0.0001	0.0001	0.312961
ENSGALG00000004231	7.31111	7.02874	6.76337	7.3513	7.82061	7.65287	7.34678	7.83864
PGGHG	3.52861	2.81611	3.66596	3.30577	4.1578	3.90608	4.23197	4.17226
TRAF3IP1	10.2173	9.68747	7.52977	8.40903	10.1328	10.0688	9.43527	11.5175
PRKAR1A	127.375	131.279	130.916	128.028	125.701	128.675	132.354	124.045
MRM2	7.35329	9.15318	6.68451	8.37697	6.7517	8.29179	7.68305	8.22445
IFITM5	0.318285	0.388742	0.475064	0.390041	0.570736	1.03963	0.590898	0.560401
ORAI1	11.4082	11.7166	11.6701	11.5727	12.3278	12.0939	12.1941	12.0944
ENSGALG00000004243	0.0001	0.0001	0.0001	0.0001	0.0001	0.126093	0.0001	0.0001
TTPAL	6.78767	7.82322	6.67711	7.36343	6.7397	6.71142	7.01993	6.89431
NUDT1	25.7592	26.1774	23.5035	25.1111	25.5573	22.2792	24.4731	24.679
SLC6A4	22.5844	23.6605	25.7394	21.2152	25.9861	21.5951	25.405	23.1493
MORN3	0.291141	0.531043	0.384759	0.854078	0.470937	0.735906	0.414253	0.689673
TACR2	0.645786	0.801728	0.81131	0.796716	0.514187	0.228197	0.76942	0.205362
GRHL3	2.16563	1.41254	1.82582	1.99686	2.06195	1.24812	1.91899	2.0428
ENSGALG00000004250	4.92862	5.48895	4.85715	4.78981	4.02871	4.6729	5.1023	3.79432
ARR3	0.170206	0.032005	0.016414	0.08602	0.162376	0.105582	0.206859	0.232734
ENSGALG00000004252	0.163045	0.07174	0.0001	0.24034	0.100602	0.0425625	0.084447	0.126653
TMEM120B	14.112	13.9473	14.3783	13.339	11.7147	13.2451	11.3795	13.1038
SNX8	29.4154	28.8378	29.5608	27.195	28.6508	29.8622	28.3443	28.6417
TSPAN15	0.111226	0.189922	0.060373	0.11783	0.086751	0.034874	0.092094	0.0001
BLMH	38.956	38.438	37.1971	35.7895	39.4631	40.3602	40.0885	39.8571
ENSGALG00000004260	0.0001	0.0001	0.0001	0.0001	0.0001	0.0001	0.0001	0.0001
AQP9	0.0001	0.0001	0.0001	0.0001	0.0001	0.0001	0.0001	0.0001
TMIGD1	0.260879	0.0001	0.0001	0.0001	0.0001	0.0001	0.111829	0.0001
MYDGF	39.4127	38.24	34.7861	40.1449	39.705	36.5056	35.5023	38.5611
TNFAIP8L1	20.6726	20.3497	22.0949	5.78649	22.2381	20.8995	21.9877	20.719
SIGIRR	0.0001	0.0001	0.0001	0.0001	0.0001	0.0001	0.0001	0.0001
NIPAL3	51.8743	53.554	52.4833	52.2391	49.781	52.4702	48.3806	48.1373
ALDH1A2	0.136286	0.148062	0.237885	0.24882	0.092376	0.279633	0.259289	0.116302
ASB1	3.80495	4.35723	4.53628	4.6311	5.29828	5.4303	5.08186	5.16503
RALGPS2	6.32385	5.36097	5.21371	5.59394	6.0717	5.04759	5.33602	5.58693
TWIST2	0.034301	0.0001	0.0001	0.04852	0.103219	0.0001	0.148919	0.0001
CHST12	4.47818	3.12493	3.00114	3.4018	3.88492	3.81691	3.49096	3.76909
GRIFIN	0.0001	0.0001	0.0001	0.0001	0.0001	0.0001	0.0001	0.0001
ENSGALG00000004280	0.0001	0.0001	0.0001	0.025439	0.0001	0.0001	0.0001	0.0001
RCAN3	34.1028	33.5068	33.9827	32.7493	36.3881	34.5858	33.1548	35.5971
HNF4A	0.0001	0.0455536	0.0001	0.0001	0.0257329	0.0001	0.0001	0.0001
COL13A1	0.0001	0.0001	0.0001	0.0001	0.0001	0.0001	0.0001	0.0001
HDAC4	4.34388	4.91666	5.21319	5.27002	4.53913	5.14184	4.74446	5.71747
ANGPTL1	0.0001	0.0001	0.0001	0.0001	0.0001	0.0001	0.0001	0.0001
ENSGALG00000004293	0.0001	0.0001	0.0001	0.0001	0.0001	0.0001	0.0001	0.0001
CGNL1	1.65042	1.12593	1.64735	1.3054	1.70388	1.66014	1.48968	1.7716
CPD	53.5978	59.965	63.5067	60.8822	57.1106	60.7046	61.8062	56.8219
DNAH1	0.094775	0.077456	0.011674	0.145538	0.056892	0.0001	0.014099	0.090803
PTDSS2	16.091	17.1195	15.8433	17.0993	16.1627	15.7246	17.1475	17.6484
NDUFA10	32.6801	28.8004	30.2337	28.9094	30.1859	32.1321	30.3275	29.9382
TCF12	67.2621	63.6132	42.2028	68.4647	68.2642	62.7972	63.7296	66.8597
SYT12	0.188252	0.227709	0.18865	0.21293	0.071737	0.190171	0.206236	0.227151
GDAP1L1	0.986452	0.812508	0.73387	0.409069	0.500267	0.407116	0.742664	0.803113
TTYH3	11.0774	10.3639	11.0781	11.1583	12.3676	11.0557	11.116	12.1499
ENSGALG00000004311	22.0744	23.8932	22.4847	23.0925	21.6655	20.6128	22.5979	20.648
NUDT13	2.35692	1.92776	2.04965	1.95256	2.5534	2.25828	2.40871	2.48405
FAT2	0.0001	0.009378	0.002535	0.0001	0.004241	0.0001	0.0001	0.003949
OSER1	16.4716	18.8576	17.9888	18.2621	15.0358	15.9549	15.7784	14.7826
ENSGALG00000004322	0.31237	0.380279	0.377769	0.362787	0.216233	0.358962	0.436803	0.337591
RASAL2	2.69008	3.04003	3.10535	2.73384	3.40056	2.92094	3.18229	2.80961
SETD1A	10.379	10.606	11.141	9.83712	10.7894	10.1803	11.7948	10.2266
P4HA1	51.3727	48.2507	48.6376	47.3037	51.4864	49.3988	47.9043	51.0056
GOSR1	17.0334	15.7197	16.642	16.7653	16.2435	16.1717	14.7324	16.0187
IGHMBP2	9.40068	9.71983	9.25734	9.83792	9.40844	9.19195	8.84673	9.23952
ENSGALG00000004329	29.1637	33.681	33.898	29.2995	34.4475	34.7907	35.3463	36.333
PLA2G12B	0.0001	0.0001	0.023599	0.0001	0.0001	0.0001	0.0001	0.0001
ABCA5	3.44303	3.16868	3.36826	3.62266	4.18247	4.23065	4.07605	4.1936
MYLK3	1.2966	1.47516	1.36238	1.49406	1.33821	1.50179	1.28399	0.955531
INPPL1	0.0001	0.0324263	0.104284	0.0438357	0.112485	0.0689134	0.0152271	0.0194294
[truncated: 21,911 more rows]

## Sheet: Sheet2
gene_name	count.g1	count.g2	count.g3	count.g4	count.k1	count.k2	count.k3	count.k4
PANX2	0	0	0	0	0	0	0	0
C10orf88	1317	1133	1245	905	1553	1326	1366	1476
CTRB2	0	0	4	0	0	4	0	0
WFIKKN1	0	0	4	4	2	0	8	0
ENSGALG00000000048	25	39	57	21	42	70	65	81
LAMTOR3	3039	2201	2701	2194	2826	2696	2973	2761
TUBB3	25	16	12	16	14	27	49	35
SPR	1681	1429	1642	1370	1840	1653	1606	1844
ENSGALG00000000071	923	887	1006	739	1076	1025	1130	1132
IL4I1	0	4	4	4	14	20	14	0
TIMM17B	6184	5260	6362	4813	6632	6238	6411	6966
INTS4	2690	2450	2763	2345	3189	2994	2892	3212
ADIPOR1	3854	3145	3575	2958	3808	3761	3671	3930
UBE2T	1302	999	928	922	1115	1171	1182	1144
ENSGALG00000000104	161	103	145	114	140	113	154	144
LRIF1	2718	2365	2497	2001	2825	2417	2688	2537
TRIM7	294	273	226	202	288	270	232	297
AFMID	620	449	532	475	587	501	678	562
PLP1	0	0	0	0	12	12	0	0
HEP21	0	0	0	0	0	0	0	0
BMP10	0	0	0	0	0	0	3	0
GNB2L1	44981	36919	40725	33769	46619	42048	44087	44793
TCF25	5473	4664	4689	4002	5869	5115	5167	5382
BLEC2	0	0	0	0	0	0	8	0
SNRPE	4216	3387	3953	3270	4704	4200	3925	4381
BLB1	63	38	60	63	67	124	93	57
CEPT1	2425	2054	1305	1855	2841	2272	1455	2364
SUPT6H	14759	13345	14827	10717	15725	15020	16158	15966
RPL9	54035	43687	47870	40568	55035	48518	50290	53600
ADAMTS19	0	0	0	0	0	0	0	0
DENND2D	157	143	90	89	165	66	111	116
BRD2	13606	12048	13109	9760	14716	13956	15091	15834
DMA	563	273	410	272	275	206	371	237
ISOC1	763	707	628	601	781	594	757	645
DMB1	1	12	12	0	10	0	2	5
MYBPHL	4	0	8	0	4	8	0	0
ADORA1	0	0	0	0	3	0	0	0
MYOG	0	0	0	0	0	0	0	0
SLC27A6	0	4	0	4	0	0	0	0
MTCH1	1169	962	1099	792	1075	946	910	1089
YTHDC2	1444	1266	1284	1026	1370	1295	1306	1328
SLC23A2	1236	1251	1153	971	1466	1415	1518	1378
PLEKHM1	2533	2138	2398	1777	2892	2459	2831	2520
MCC	3373	2571	2896	2519	3418	2756	2826	3145
PRNP	3278	2243	2454	2354	2601	2303	2159	2452
DCP2	991	970	777	839	997	855	1042	976
PPFIA4	0	0	0	4	0	0	0	0
SRP19	2700	2655	2522	1938	3079	2919	3102	2905
APC	5682	5383	6075	4576	5812	4444	1957	4572
TMEM183A	2551	2462	2531	1696	3108	2346	3028	3030
MGAT4C	0	19	23	12	22	19	37	27
TMEM9	181	136	158	101	109	82	97	115
DPYSL2	9937	7128	8287	6611	8955	7675	7756	8371
SP2	1365	1067	1221	1020	1352	1328	1291	1523
EPB41L4A	5	30	8	4	50	10	22	7
PPP2R2A	37678	33351	37470	28230	40947	40092	40630	41261
STARD4	4334	4086	4891	3136	4534	5515	5323	5435
EBF2	518	384	478	323	326	470	421	429
RDM1	1521	1291	1467	1130	1629	1448	1323	1634
CAMK4	0	0	0	0	0	0	0	8
WDR36	3862	3199	3684	3010	4355	3742	3855	4131
GH	2	10	6	11	10	6	4	3
CD79B	0	4	2	0	0	0	3	8
SLC25A46	1222	1076	1094	1034	1214	951	1192	1178
MAN2A1	2129	1735	2007	1486	2118	1894	2070	1933
PSMF1	6868	6170	7042	4910	7273	7803	8282	7559
ENSGALG00000000264	1143	828	825	816	1182	764	838	1060
FER	1796	1636	1748	1389	1895	1611	1437	1683
ENSGALG00000000274	0	0	0	0	0	0	0	0
KCTD9	13385	12369	13285	10019	14641	14030	14979	14997
FBXL17	407	397	576	468	468	400	467	448
GnRH-I	207	120	179	133	162	200	238	141
EFNA5	413	357	404	319	437	419	416	484
HOXB4	4601	3879	4398	3522	4385	4430	4534	4474
ENSGALG00000000293	467	442	398	253	545	523	450	552
ENSGALG00000000295	0	8	8	10	31	11	18	7
PCNX1	21778	18557	21448	16470	22778	20669	22147	21925
PKP1	0	0	0	0	4	0	0	0
TNNT2	0	0	0	0	0	12	0	0
ENSGALG00000000309	286	182	273	223	329	253	291	232
DOCK5	8834	7317	8621	6163	7515	7802	9050	8027
TNNI1	16	0	0	0	0	0	0	13
NEFL	14	0	0	0	0	0	0	0
NEFM	0	0	0	0	0	0	0	0
CSRP1	6901	5166	5437	4748	5844	5116	5269	5488
AHCYL1	2711	2231	2727	1962	2789	2515	2748	2657
PPP1R12B	1657	1308	1588	1343	1740	1482	1533	1578
CTXN1	0	0	0	0	0	0	0	0
KRTAP10-4	0	0	0	0	0	0	0	0
PSMC5	10949	9701	10597	8468	12489	11208	11216	11334
TIMM44	5794	5654	5693	4650	6320	5601	6050	6524
ENSGALG00000000357	0	0	0	0	0	0	0	0
STC1	2	0	0	0	0	0	0	0
NKX2-6	0	0	0	0	0	0	0	0
ASIC2	0	25	26	27	23	32	37	30
CRHR1	0	0	0	0	0	0	0	0
RNPEP	2039	1636	2048	1497	2114	1766	1708	1937
HNRNPM	33142	29111	34320	25051	35567	31456	32915	35992
SLC25A37	3720	3044	3512	2686	3871	3661	3951	3666
ITGB3	2395	1980	2224	1794	2417	2329	2512	2533
ENTPD4	4200	3405	3918	2744	4554	4513	4418	4733
SLC6A17	12	42	34	28	18	46	71	51
METTL2B	1907	1354	1446	1188	1940	1508	1740	1726
IPO9	12661	10587	12249	8696	12597	11809	12596	12712
DUSP28	0	0	0	0	0	0	0	0
KCNC4	0	0	0	0	0	0	0	0
RBM15	858	809	870	704	847	955	859	816
LOXL2	24148	17010	20881	17631	21714	16691	17363	18773
COPS2	7246	6803	6808	5398	7801	6542	7319	7377
ENSGALG00000000407	2630	2208	2515	1967	3235	2882	2523	3113
CHMP7	14529	12699	14046	10380	13884	13516	15006	14653
TLK2	8036	7412	8442	6352	9846	9311	10537	9791
SLC16A4	3	2	4	10	9	18	24	6
LAMTOR5	1692	1419	1572	1309	1637	1470	1576	1829
CMTM3	12129	9820	11205	8594	11680	10768	11194	11796
SPPL2C	5745	4638	5568	4201	5844	5280	5673	5637
ENSGALG00000000433	2278	1934	2188	1593	2031	2025	2103	2323
RABIF	397	387	372	332	512	469	441	390
PGA3	0	0	0	0	0	0	0	0
ERMP1	1133	971	976	822	1201	842	1017	1121
KCNA10	0	0	0	0	0	0	0	0
KCNA2	0	0	0	0	0	0	0	0
MEIG1	5	0	0	0	6	23	0	0
TNFRSF10B	6111	4694	4753	6016	9235	8288	8877	6743
TMPRSS9	49	39	21	24	97	65	62	64
MRC2	7784	6649	7774	5681	7015	6665	6881	7216
LCK	21	34	27	26	19	34	46	30
ADRA1A	0	0	0	0	0	16	0	0
LMNA	47223	40311	45960	35543	48573	39620	44526	45081
RPL36	9288	8719	9625	8530	11374	11069	11572	11026
LRRTM4	32	0	25	17	54	30	43	21
TANC2	1990	1665	1828	1409	1974	1753	1838	1995
ENSGALG00000000497	4	0	0	0	0	0	4	5
ACE	0	12	0	0	0	0	0	4
ETV7	9	10	0	9	0	0	0	11
KCNH6	8	0	0	4	0	0	12	0
CPNE7	0	0	0	0	7	0	0	0
DCAF7	3677	2993	3417	2533	3574	2979	3417	3534
KCTD20	3098	2588	3083	2536	3751	3072	3386	3289
ZNF276	1758	1616	1857	1325	1856	1903	2181	2017
FANCA	1212	909	1077	835	1218	1025	995	1088
KLHL12	2481	2112	2574	1794	2439	2674	3016	2724
SPIRE2	89	39	66	46	59	104	84	103
STK38	1643	1590	1780	1413	1760	1698	1696	1756
MAP3K3	9061	7286	8437	6281	8700	7970	8641	8619
DBNDD1	214	104	193	137	179	145	169	215
LIMD2	0	8	3	5	4	0	0	7
SRSF3	13627	11319	11666	9650	13861	12286	12513	13421
ERRFI1	5111	5144	5404	3936	6031	6380	6681	6571
RNF113B	2602	2339	2294	1936	2828	2516	2514	2886
GAS8	963	890	932	764	1074	1227	1053	1062
ZC3H11B	5503	5488	5493	4261	6550	6259	6745	6238
ZNF593	3050	2236	2424	2292	2956	2570	2684	2716
ENSGALG00000000544	15	13	0	0	18	0	16	29
REN	0	0	4	0	8	4	0	0
URAH	0	0	4	3	0	7	8	2
STRADA	5862	5372	6123	4371	6344	6600	6889	6900
C26H6orf89	1696	1474	1610	1167	1743	1836	1707	1737
UTS2	3	8	4	11	11	3	15	29
ETNK2	73	41	31	49	55	16	69	64
SLC1A6	71	39	61	71	47	35	43	32
ENSGALG00000000560	11	8	10	16	26	9	27	12
CCDC47	9976	8385	9498	7253	10317	8793	9899	9647
LGR6	0	0	0	0	0	0	0	0
PER3	3384	3653	3557	2804	4559	4287	4750	4808
RRNAD1	931	717	909	725	919	835	802	982
RANBP3	7999	6813	7981	5810	8471	7341	7931	8292
VAMP3	4583	4241	4059	3388	4451	4000	4528	4532
DDX42	6538	5373	6135	5061	6858	6074	6391	6557
SOX13	267	169	225	130	313	165	295	252
ENSGALG00000000584	159	143	185	99	185	107	87	116
MYL4	0	0	0	0	4	2	20	3
BTN1A1	346	320	356	353	528	459	455	354
ENSGALG00000000593	0	0	0	0	0	0	0	0
CDC27	13073	11539	12987	9327	13985	12828	14365	14761
MARCHF2	754	759	831	679	849	738	828	826
KANSL1	3570	3154	3513	2558	3662	3630	3803	3668
ENSGALG00000000604	324	231	189	157	270	153	186	197
ARL8A	2777	2241	2591	1737	2565	2261	2349	2666
GPR37L1	0	8	8	0	11	8	23	26
CDH1	33	7	59	16	77	49	82	102
ENSGALG00000000611	4265	4000	4864	3204	5153	4885	5739	5746
RAB11B	16964	13760	15737	12836	16776	14805	15326	16613
NWD1	9449	7736	8784	7378	9546	8820	9189	9411
ELF3	0	0	0	0	0	0	4	0
ZCCHC17	3023	2852	3083	2139	3640	3441	3229	3534
ANGPTL4	3450	2658	3098	2584	3750	3172	3379	3457
KANK3	6348	5160	6561	4378	5737	5411	6307	5434
MAPT	1012	1027	988	847	926	813	922	952
DNAJC11	6953	6132	6671	5422	7834	6442	6729	7333
ENSGALG00000000629	1114	950	941	735	1134	1191	980	1003
HAS3	12	0	0	0	17	6	0	19
CHTF8	1471	1099	1266	1009	1399	1390	1489	1679
MDM4	2524	2392	2533	1979	3241	2591	2617	3073
ZBTB48	1861	1502	1529	1394	1829	1885	1890	1906
UTP4	2538	2345	2798	2064	3038	3028	3309	3395
LRRN2	19	64	12	4	36	16	60	10
ANKS3	1071	858	1129	670	1159	1177	1283	1133
ENSGALG00000000645	0	0	0	0	3	11	0	0
NIP7	2969	2992	2897	2449	3504	3045	3185	3475
ACOT7	4023	3676	4129	3308	4620	4324	4545	4462
CNTN2	0	0	0	0	3	16	0	6
TMED6	0	5	13	0	13	5	14	4
TERF2	4254	3561	3711	3018	4307	4074	4409	4378
CYB5B	6767	5979	6891	5035	6905	6465	6753	7190
EDN2	0	0	8	0	0	0	0	0
RBBP5	4404	3796	4178	3142	4233	4427	4504	4572
ETV3	5451	4624	5188	3774	5589	5344	5760	5781
SCMH1	1744	1411	1544	1357	1819	1572	1786	1966
MYO1D	4161	3440	3520	3014	4062	3346	3523	3529
CITED4	8189	7267	6371	5043	8348	6797	8296	8475
PAK1	9533	8362	9028	7304	10322	8526	9035	9094
KLHDC8A	555	401	470	373	501	501	537	438
MAP3K14	5614	5051	6166	3865	6156	5748	6290	6260
GDPD4	11	0	0	0	0	0	0	0
CDK18	76	91	60	33	73	41	50	75
NOB1	2791	2369	2655	1840	2926	2918	2794	3171
MFSD4A	17	8	3	4	5	10	6	16
WWP2	2872	2528	2742	2046	3105	2829	2922	3279
SLC45A3	688	590	694	468	701	583	697	700
PSMD7	10600	9037	10021	7787	10827	10572	10178	10680
NUCKS1	25517	21030	25349	18913	26294	22343	24659	24866
RAB29	2405	1945	2016	1703	2539	2074	2170	2352
ZFHX3	5691	4212	4870	4148	5245	4578	5054	4864
RPL22	23524	18157	20735	16609	23107	20642	21291	23026
ENSGALG00000000720	1512	1086	1204	833	1442	1218	1369	1741
SLC41A1	3642	3173	3320	2740	3322	3370	3451	3600
ENSGALG00000000722	0	0	3	0	0	0	0	0
STX12	10207	8229	9232	6908	9257	8735	8704	9305
PM20D1	1869	1675	1634	1386	2095	1636	1586	1800
ELAVL1	8877	7430	8929	7189	9621	8375	8779	9243
PPP1R8	5606	4787	5723	4563	6146	5476	5637	5705
THEMIS2	13	12	34	19	23	41	29	31
RPA2	7840	5814	7031	5782	7747	6796	7254	7805
MATK	110	95	100	66	83	71	84	78
SMPDL3B	841	705	831	630	934	861	751	764
APBA3	1838	1623	1852	1377	1934	1954	2056	2042
SLC26A9	0	0	0	0	0	0	0	0
CHD5	3410	3295	3636	2822	4535	4279	4258	4533
TJP3	456	463	469	354	696	512	630	657
ARNT	8843	7354	8622	6733	8655	7748	8491	8235
ACER3	7205	6205	6864	5541	7538	5925	6449	6583
TSKU	3284	2261	2526	2283	2813	2392	2422	2531
SSR2	10399	8413	9476	7457	10515	10024	10064	10159
RAB7B	309	301	272	162	246	238	190	221
CTSS	27	32	54	32	53	66	68	70
BRPF3	1527	1516	1707	1185	1554	1924	1878	1810
EYA3	14642	11436	12779	10790	13812	14270	15432	14024
PTAFR	284	170	308	237	403	342	334	364
PIP5K1C	3327	2422	3117	2118	3227	2981	2910	3262
HYAL1	479	362	412	277	478	386	516	484
CTSE	0	0	0	0	0	0	0	0
DHX38	17772	15142	17508	13318	17444	16161	17897	17961
AVPR1B	0	0	0	0	0	0	0	0
DNAJC8	20059	17054	18942	14322	20601	17767	17934	19038
ENSGALG00000000791	3830	3276	3928	2633	3969	3500	3794	3705
VPS72	7288	6650	7307	5257	6677	7596	7643	6487
MFSD12	1057	866	993	801	1008	780	916	1019
DHODH	6019	5232	6141	4425	6038	6097	6341	6249
ENSGALG00000000803	0	0	0	0	0	0	0	0
LINGO3	0	0	0	0	0	0	0	2
ENSGALG00000000808	0	0	0	0	0	0	0	0
IST1	8517	7745	8673	6023	8973	8253	9000	9219
OAZ1	37355	29825	32944	26363	35848	32629	32743	33731
HNRNPR	19070	15934	17697	14008	20047	17875	18867	19695
ENSGALG00000000816	2837	2316	2541	2210	2635	2346	2414	2673
ZNF821	999	885	991	768	1163	1124	1097	1127
ENSGALG00000000818	220	148	203	127	259	172	228	227
ENSGALG00000000820	157	201	226	154	271	187	283	275
ENSGALG00000000824	0	0	0	0	3	0	6	0
ENSGALG00000000830	291	202	238	168	310	161	279	306
PLEKHJ1	4020	3394	3883	3127	4423	4037	4473	4423
RFX5	200	169	168	180	148	223	229	231
THAP12	1192	1108	1191	854	1297	1460	1628	1568
WNT11	0	0	0	0	0	0	0	0
DOT1L	19606	18374	20045	15289	21409	20594	22570	22538
UVRAG	1227	1075	1400	940	1429	1135	1180	1339
GARNL3	7036	5943	6119	4997	7091	5836	6230	6399
AP1G1	8465	7415	8211	6099	8429	7355	8261	8202
SLC2A8	2604	2151	2311	2007	2805	2247	2417	2234
ZMPSTE24	10271	9103	10175	7397	12210	10572	11071	11498
EIF2D	1687	1262	1605	1202	1573	1523	1531	1656
NMT1	3791	2835	3048	2923	3715	3051	3362	3620
RLF	8030	7006	7741	5860	8914	7933	9019	9255
DYRK3	526	540	566	519	688	587	516	561
FBXW2	6657	5567	5797	4793	7050	6048	6491	6424
SELENBP1	1491	1059	1152	981	1129	880	964	983
RNF121	854	702	952	649	778	700	1028	1031
DCAKD	163	203	188	167	177	142	140	212
ART1	0	0	0	0	0	0	0	0
PHLPP2	4527	3703	4331	3191	4451	3923	4808	4699
GPATCH3	1984	1563	1875	1517	2319	1949	2251	2312
MAPKAPK2	8459	6870	8271	6283	8175	6857	7757	8077
CXXC5	1049	769	834	848	1299	937	929	1029
NR0B2	23	49	15	24	30	34	46	47
NSUN5	945	1146	1008	676	1309	1037	1308	1213
IL10	0	0	0	0	0	0	0	0
TAT	45	89	56	21	95	47	95	101
NUDC	23453	20901	22667	17832	25844	23532	24201	25873
ENSGALG00000000901	11	9	23	17	12	29	24	25
KDF1	0	0	0	22	31	9	27	26
TERF2IP	6316	5178	5644	4449	6185	5238	5627	6229
PSMB4	17510	14541	16957	13252	18577	16884	17485	18137
RALGPS1	871	767	825	621	859	727	705	921
KARS	27350	23800	25455	21001	31073	24788	26207	27881
ADAT1	436	458	359	326	611	418	561	585
GFAP	53	46	30	36	41	38	71	53
IL19	4	0	0	0	0	2	0	0
CHST6	2008	1783	2116	1641	1996	1972	1803	2028
FAM187A	0	4	12	4	0	0	0	4
CCDC103	88	107	115	118	99	68	121	124
PIGR	0	0	0	0	0	0	0	0
CGN	832	659	726	461	589	685	709	549
ANGPTL2	25641	18115	21200	17409	22830	16829	17485	19232
ZBTB43	2485	2219	2253	1763	2704	2292	2459	2680
WDTC1	8650	7115	8734	6227	8148	8149	9108	9010
SUPT4H1	1784	1511	1668	1170	1973	1616	1795	1647
PFDN1	4463	3617	4212	3346	4552	4039	4163	4290
HBEGF	622	537	548	417	582	694	670	597
MVB12B	1175	4214	1828	917	1259	935	870	4388
TMEM222	2610	2300	2474	2029	2973	2540	2586	2730
PUS3	1124	1247	1225	928	1378	1476	1458	1691
NPHP4	1631	1374	1470	1203	1423	1161	1466	1404
PBX3	1772	1520	1581	1357	1997	1671	1882	1952
C1orf174	1021	981	1193	963	1133	1060	1114	1124
MAPKAP1	5164	4873	5045	3781	5674	5191	5445	5695
CEP104	3439	2933	3379	2498	3646	3221	3508	3740
EFTUD2	17464	15090	17327	13143	18521	17318	18760	18365
SRSF6	17659	15384	16767	14118	18765	16609	18658	18061
TAF12	4087	3431	3811	2882	4410	3971	4028	4329
GAPVD1	12895	11018	12138	9716	13470	12379	13824	13465
ENSGALG00000000994	3	8	0	0	0	0	0	0
ENSGALG00000000996	7472	6808	7720	5846	8068	7455	8186	8275
GJC3	195	161	178	158	195	219	246	192
MTFR1L	3301	3045	3374	2154	3156	2743	2921	2877
ZNF319	1437	1516	1852	1156	1777	2106	2047	2036
HSPA5	92145	75878	81591	65990	91147	82638	80657	82886
ENSGALG00000001003	2014	1592	1838	1476	1977	1608	1626	1665
TP73	474	412	404	379	448	409	369	395
PPP6C	5502	4501	4722	3995	5565	5192	5451	5259
ARPC5L	1461	1319	1618	1157	1775	1708	1585	1744
WRAP73	2172	1755	1794	1453	2295	1861	1987	2036
BTBD2	2941	2611	3083	2336	3361	2757	3408	3503
MYOCD	216	280	243	109	456	389	495	497
CCDC43	3681	3129	3225	2827	3880	3364	3452	3617
TPRG1L	4798	4159	4687	3732	4585	4199	3874	4416
GOLGA1	5418	4487	5072	3775	5501	4839	5219	5238
ENSGALG00000001028	0	0	0	4	0	0	0	8
SCAMP4	8949	7372	8976	6493	8552	8339	8979	8745
ENSGALG00000001031	0	4	0	0	0	4	0	0
AAR2	2294	1867	2054	1598	2310	2261	2116	2206
ENSGALG00000001035	36	34	33	17	15	39	43	24
ELAC2	4550	4315	4471	3495	5401	4834	5328	5102
SCAI	779	621	652	676	710	850	882	825
MAN1C1	1297	983	1236	933	1095	1015	860	907
MTMR4	4216	3315	4115	3022	4072	3386	4002	4032
REXO1	9064	7905	8546	6470	9661	9322	9421	9948
DLGAP4	6492	5343	6137	5045	7246	6208	6429	7051
OLFML2A	413	390	389	320	381	316	351	343
ENSGALG00000001049	1734	1389	1494	1305	1589	1409	1377	1655
ENSGALG00000001051	6961	5587	6279	5033	6739	6161	6153	6422
C20H20ORF24	11366	9827	10920	8310	11572	10986	12505	11497
NSF	5894	4620	5404	4631	6590	5114	5491	6223
ABHD11	129	100	145	118	156	186	81	117
ARHGEF16	363	251	198	169	307	254	280	276
GGT7	86	36	62	41	55	17	52	56
TMEM57	9117	7403	8848	6392	9701	8872	9138	9526
NR6A1	288	288	272	160	270	257	254	265
LIMK1	427	347	310	336	375	350	302	334
ENSGALG00000001078	0	0	0	0	0	0	0	0
WNT3	0	0	0	0	0	0	0	0
NR5A1	26	27	59	4	8	36	40	29
TTC34	0	0	0	0	0	0	0	0
ATP8B3	835	652	740	582	1084	955	1130	1021
ENSGALG00000001091	4	0	0	0	8	0	5	0
TCF3	13734	11606	13693	10004	13985	13529	14952	14283
ADGRD2	5	12	3	2	5	0	16	0
UQCR11	1288	1138	994	970	1247	1141	1239	1358
WNT9B	0	0	0	0	0	0	0	0
ANKHD1	13475	11384	12609	9925	14488	12447	13310	13724
MBD3	3352	2879	2592	2024	3310	3478	3219	3576
PSMB7	25154	20768	24099	18445	26350	23042	23496	25143
GOSR2	5122	4747	1889	3805	5687	2171	2093	5500
MIER2	1827	1342	1402	1024	1538	1361	1585	1602
GTSF1	0	0	0	0	0	0	0	0
ENSGALG00000001110	1414	1045	1345	1002	1496	1229	1244	1325
ENSGALG00000001111	18	66	71	35	92	86	133	100
MMEL1	0	0	0	0	0	0	0	0
PFKFB2	1042	708	839	662	946	874	805	894
NEK6	23365	19370	21275	16842	23477	20681	21213	22455
SH3GL1	13990	10848	12561	9422	12094	11104	11806	12276
CALN1	0	0	0	0	4	4	0	4
LHX2	151	111	110	94	135	114	126	148
CHAF1A	7362	6493	7615	5505	8138	7781	7794	7997
GALNT17	25	19	0	12	34	15	15	12
APBB3	4	5	7	0	16	14	13	0
ENSGALG00000001136	0	8	4	22	19	4	4	8
HES5	0	3	0	0	0	0	4	0
ETS1	1499	1203	2038	1209	1422	1239	1312	1411
ZNF346	956	830	826	771	1069	1056	989	1089
UBXN6	1614	1412	1681	1317	1922	1608	1758	1785
ADGRG5	0	0	0	0	0	11	13	9
AUTS2	688	590	528	458	687	550	638	646
ENSGALG00000001156	0	0	0	0	0	0	0	0
DENND1A	3756	3212	5437	4484	4030	3115	3757	3961
UIMC1	1878	1555	1771	1473	1946	1704	1775	2071
FLI1	1869	1522	1794	1367	1905	1203	1555	1511
NDEL1	5403	4157	4873	4118	5512	4674	4554	4682
PANK4	2876	2605	2354	1898	2846	2319	2481	2556
KCNJ1	0	0	0	0	0	0	0	0
POLR2C	10716	9384	10953	8138	11680	10857	11623	11404
CRB2	282	292	387	255	301	285	271	283
SEMA6B	0	0	0	0	3	0	0	0
KBP	42	47	47	38	50	50	43	79
RCC1L	1160	1205	1159	958	1408	1382	1307	1417
C4BPA	1853	1674	1792	1365	1854	1712	1780	1954
CD34	0	0	0	2	6	2	8	14
KCNJ5	17394	13255	16077	12113	15496	14887	15678	15303
NCOA6	11661	9761	11830	8728	12105	10935	12713	12419
MYH10	122814	92336	109089	87430	111172	93537	98966	98938
COQ9	2813	2254	2553	1937	2564	2419	2582	2509
NCF1C	23	38	35	4	32	12	11	37
MEOX1	12	12	31	27	19	11	8	14
GFOD2	7084	5637	6809	4691	6748	6931	7873	7103
TMEM45B	0	0	0	0	0	0	0	0
ENKD1	1390	1044	1194	1022	1424	1233	1160	1305
ENSGALG00000001206	0	0	0	0	8	0	0	0
PLCH2	289	168	194	185	402	274	355	361
TP53INP2	91	51	72	79	64	56	59	89
PARD6A	108	180	194	154	161	184	190	157
PIGU	1963	1529	1705	1222	2004	1775	1880	1971
HERPUD1	5105	4205	4728	3546	5501	5039	5028	5224
PEX10	1897	1692	1806	1225	1855	1745	1579	1959
RABGAP1	8561	7298	8470	6481	9172	7819	8861	9343
SKI	6368	5017	5791	4581	6057	5127	5746	5991
SAMHD1	1947	1628	1860	1446	2148	1735	1985	2215
CETP	0	9	21	0	0	0	8	17
ANKRD24	3	19	18	17	19	13	32	5
STX8	2794	2500	2563	2265	2884	2988	3025	3093
SLC26A2	728	603	550	486	744	592	568	700
ENSGALG00000001244	12	6	0	8	4	0	0	14
SIRT6	3339	2762	3149	2245	3236	2978	3322	3062
APLP2	31567	24775	31169	21930	28989	28298	28558	29561
CREB3L3	120	110	121	75	176	90	171	206
RC3H2	7848	6961	7956	5764	8485	7203	8364	8035
NLRC5	1235	807	914	927	1215	889	844	928
NUMA1	14841	12973	15128	11263	15655	13375	14781	14521
CLIC4	23488	18709	22350	17247	23283	20135	20771	22504
GTF2IRD1	1033	859	922	689	1045	741	764	969
PLXNA2	151	145	173	129	176	165	205	251
MAP2K2	6852	6258	6944	4674	6897	6629	7167	6862
PRKCZ	71	54	128	43	89	50	147	107
C2CD4C	0	0	6	0	0	2	4	0
PDCL	5377	4317	5035	3600	5405	4320	4689	5029
HOXB9	0	0	0	0	0	0	0	0
ZNF652	3333	2771	3276	2389	3307	3038	3099	3182
GABRD	27	13	19	21	57	17	8	58
SRRM1	27851	24078	26854	18400	28847	24132	32394	32336
ENSGALG00000001288	0	13	3	0	4	0	0	3
ENSGALG00000001289	731	580	595	411	588	599	660	629
GIP	0	0	0	0	7	1	6	0
ENSGALG00000001304	19	12	15	16	18	0	21	27
NFRKB	8333	7032	7980	6300	8403	8287	8568	8830
SNF8	3718	2893	3293	2569	3489	3165	3029	3455
TRNAU1AP	154	88	89	85	157	105	135	86
ARHGAP44	4	0	0	0	0	0	0	0
EIF4H	25803	21978	24378	19206	28264	24136	26376	27357
PTGS1	0	0	0	0	0	0	0	0
UBE2Z	1610	1364	1447	1113	1582	1517	1530	1870
CPNE2	194	116	144	82	102	108	92	123
ENSGALG00000001317	7496	6586	7363	5118	7005	6523	6850	7026
CAMK1G	48	25	45	34	36	37	41	44
CYP1A2	5	8	14	34	12	23	32	12
CYP1A1	4	8	14	0	14	8	23	9
BSG	79678	51724	74611	58318	80154	71115	75373	76892
EPB41	875	654	627	563	720	644	648	647
ATP5MC1	4655	3550	3886	3236	4525	3755	4074	4336
ST14	4030	3571	3947	2935	4216	4236	4571	4637
RBL1	6621	5486	6052	4640	6755	6107	6673	6408
MRRFP1	1508	1177	1235	1177	1759	1150	1171	1348
GNB1	35567	28911	33551	26855	38197	31761	34696	36192
FAM18B1	11027	10145	11109	8036	12259	11536	12346	11943
ZBTB44	4162	3516	4123	2969	4096	3796	4220	4208
HCN2	65	35	45	32	28	17	49	29
LAMB3	60	40	22	19	37	13	31	67
LHX6	4	4	0	13	11	4	4	6
TEKT3	36	21	25	14	27	25	52	6
RSPRY1	2475	1967	1925	1752	2538	2180	2343	2114
CLK3	2482	2019	2246	1696	2835	2380	2412	2443
MYBBP1A	4932	4370	5032	3700	5852	5141	5392	5749
CSNK1A1	21360	18194	20022	16963	21219	20297	19800	21714
CASP9	787	645	642	545	893	787	832	861
ENSGALG00000001369	0	0	0	0	0	0	0	0
ADAMTS8	70	113	132	54	142	120	147	153
HS3ST3A1	78	27	38	15	17	44	19	33
TRAF3IP3	2	2	3	0	1	1	1	1
SLC35E2B	2337	2024	2070	1613	2329	2176	2161	2293
COX10	1801	1545	1602	1447	1907	1848	1779	1810
ARID3B	914	784	909	650	875	666	699	753
POLRMT	6244	5449	6526	4661	6755	6610	6884	6810
CDC2L1	7110	5870	7554	5409	8025	6890	7133	7121
HTR4	593	470	446	473	458	546	629	568
SPNS2	0	0	0	0	0	0	0	0
ENSGALG00000001389	695	619	732	617	829	717	802	781
PLLP	21	0	19	21	6	22	14	20
MMP23B	1849	1082	1115	1222	1250	639	765	764
UBL7	4403	3687	4026	3071	4152	4269	4175	4236
IRF6	0	0	0	0	0	0	0	0
ADAMTS15	0	8	0	0	8	0	0	4
IL12B	22	37	16	16	51	49	46	41
SPNS3	38	4	0	0	0	0	0	0
SEMA7A	127	98	89	121	234	215	154	154
ADRA1B	0	0	0	0	4	4	0	0
GUCA1B	0	0	0	0	0	0	0	0
DAB2IP	1798	1304	1765	1365	1852	1342	1532	1587
RALGAPB	7559	6870	7687	6187	8546	7960	8306	8154
SNX19	820	665	758	544	762	626	747	773
EFHD1	4206	3702	4201	3125	4200	3648	3957	3981
TTC1	4073	3601	3886	3214	4659	4093	4441	4458
GUCA1A	0	0	0	0	0	0	0	4
B3GNTL1	92	103	116	119	153	101	93	141
STOM	283	352	301	203	287	355	267	297
NTM	4	4	0	8	0	0	12	7
RANBP10	5593	5047	5324	3992	5508	5631	5515	5914
UBE2G1	5328	4852	5541	3915	5717	5614	5796	6045
OPCML	0	0	0	0	0	0	0	0
FABP6	291	246	299	224	378	267	285	337
GSN	32149	25022	29377	23118	29136	24929	26238	27536
STRA6	8	0	0	0	0	0	0	0
IGSF9B	0	0	4	0	4	0	8	14
ATP5PB	10553	8788	9895	7796	10816	9527	9969	10096
TNNC1	5	0	16	4	26	33	9	20
ADORA3	10	4	4	20	27	4	4	9
PDIK1L	536	519	568	479	575	554	490	717
RPL38	13729	10937	11829	9869	14249	12780	12074	13517
ANKFY1	4746	3726	4294	3400	4250	3906	4079	4285
STOML1	2843	2266	2503	1902	2814	2792	2862	2963
JAM3	9232	7471	7462	6936	9187	7158	7039	7749
MIB2	3785	2957	3398	2922	3585	2965	3480	3598
RAB14	24459	19985	22893	17623	24321	22355	23218	23960
STMN1	18365	14746	15978	13534	17933	14945	15778	16216
ENSGALG00000001476	4414	3845	4167	2962	4081	3976	3823	3998
CYB5D2	1043	856	863	769	975	888	899	890
INKA2	0	0	0	0	0	4	4	3
ENSGALG00000001483	2570	1976	2402	1671	2493	2113	2008	2257
ZAP70	4	12	8	0	8	0	0	4
SSU72	2937	2130	2430	2139	3325	3039	3114	3246
KCNJ13	14	13	8	12	13	11	13	15
NCAPD3	10044	8251	9653	7757	10415	8639	9511	10008
NDRG3	5070	4070	5030	3791	5244	4955	5232	5331
MAPK3	14308	11266	12830	9877	13829	11529	13222	13442
UTP11	8237	7334	7846	6737	9104	8549	8686	9466
TBCD	5534	4685	5634	4242	6002	4642	5062	5480
DDX20	2707	2488	2723	2058	3403	3091	3061	3055
PTTG2	2524	1820	2098	1821	2499	2217	2301	2280
KCND3	0	0	0	4	0	0	4	4
CNTRL	8656	7159	8043	6602	9365	7256	7750	7920
ZNF750	0	0	0	0	0	0	8	0
VPS26B	11054	10371	12395	8378	11673	11892	12655	12872
PHF20	3844	3252	3609	3069	4070	3418	3914	4162
ENSGALG00000001525	7573	5916	6751	5792	7122	6476	6181	6796
VWA1	4107	3006	3705	2756	3470	3254	3443	3098
THYN1	10995	8581	9455	7775	10263	8958	8759	10079
ENSGALG00000001531	281	219	245	194	289	292	233	276
ENSGALG00000001533	40	76	31	44	106	50	54	70
TMEM88B	150	85	119	70	116	56	128	97
ENSGALG00000001536	1757	1539	1398	1160	1655	1660	1522	1760
ST7L	3775	3084	3636	3184	4264	3581	3601	3750
SF3A3	16596	13768	15213	12067	17433	15495	16217	16890
MRPL20	5924	5101	6110	4092	5406	6160	6072	5410
RAB40B	713	590	654	458	726	648	633	753
ZZEF1	10305	9079	10681	7213	10219	10741	11739	10515
CAPZA1	12598	10509	11527	9452	12833	11525	11971	12774
RBM39	11120	10048	11531	8428	13373	12436	13238	12466
CCNL2	7719	7385	8196	6275	9674	9109	10130	10488
AURKAIP1	3569	3107	3475	2661	4139	3544	4073	4114
ACAD8	2366	1859	2090	1653	2370	1795	1928	2111
MOV10	500	358	486	331	542	447	452	526
ZP3	66	105	77	57	83	96	101	114
MXRA8	12415	11133	12611	9037	11604	12613	13077	12854
WDR45B	10053	8630	10238	7438	9890	9710	10243	9948
ATP2A3	924	597	718	573	804	503	637	592
C5	742	460	571	513	704	478	544	666
NFS1	5897	5456	5455	4369	6326	5415	5275	5637
RHOC	1386	1177	1496	1027	1287	1128	1352	1148
MYO1F	8	17	8	0	52	12	21	26
COMMD4	1123	1031	1070	913	952	954	1038	971
P2RX1	0	0	0	0	0	0	0	0
FOXK2	5276	4597	5382	4091	6218	5851	6252	6286
TRAF1	2526	2260	1879	2039	2814	1993	2328	2372
NEIL1	602	644	581	510	605	616	699	563
ACER1	0	0	0	0	0	0	0	2
UFD1L	6923	6053	6748	4854	7317	7057	6970	7270
PHF19	9185	8992	10335	7758	10356	9949	10309	11068
MLLT1	4755	3732	4359	3563	5247	4433	4444	4574
PSMB3	12869	10857	11906	9887	12820	12045	12786	13066
ENSGALG00000001600	3668	3073	3709	2777	3929	3744	4258	3798
NUTF2	15288	12721	14253	10960	16223	14959	14145	16485
NARF	2701	2435	2425	2014	2861	2511	2731	2764
ENSGALG00000001604	1415	1176	1385	1174	1614	1320	1526	1492
PPM1J	88	72	35	55	81	67	100	51
INPP5B	5976	4392	4976	4306	5766	4803	4979	5247
CYBC1	297	289	364	228	398	216	249	266
UNC5D	0	10	0	0	0	9	0	8
PIP4K2B	3513	2614	3147	2418	3389	3023	3576	3488
B3GAT1	0	0	0	0	0	0	0	0
GNL3	14429	13053	14178	10599	15195	13503	14618	14810
MAN2C1	2461	1886	1954	1980	2382	2018	2426	2159
CDC45	5905	5376	5856	4076	6265	5737	5777	6063
CAMKK1	485	354	339	301	294	224	412	301
OGFOD3	547	451	536	390	631	488	526	606
ATG16L1	1581	1450	1659	1188	1868	1834	1743	1852
ENSGALG00000001620	75	64	66	46	59	82	88	59
CLDN5	5	8	16	0	22	8	10	8
CWC25	3247	3047	3321	2307	3650	3158	3421	3328
ENSGALG00000001626	0	4	0	0	0	0	0	0
DUSP26	4	0	0	0	0	0	3	0
RPL23	48463	38476	44485	35885	50626	43518	45310	47607
PSMD5	3478	3212	3562	2515	4144	3807	3872	3905
MTF1	5342	5416	5778	4265	6180	5807	6871	6201
RNF122	45	24	55	22	26	19	14	26
GLT8D1	2885	2329	2853	2273	2755	2557	2725	2781
SIN3A	7995	6324	7895	6524	7847	7544	8478	7987
KCNT1	3	6	2	4	7	6	0	0
PSKH1	1489	1466	1760	1280	1741	1730	2035	1781
TTI2	1776	1397	1759	1251	2094	1951	1682	1948
SEPT2L	37801	30824	34188	27858	38456	31114	32824	34138
MANEAL	117	115	79	99	158	42	92	79
C1QBP	13210	12000	12867	10230	14393	12948	13250	15112
SPCS1	4943	3394	4316	3611	4559	3990	4040	4611
RPL19	83553	69877	78347	64258	89501	79925	82934	85468
SLC22A7	3	0	0	4	2	2	7	9
ATP10B	0	0	0	0	0	0	0	0
MAK16	10980	10415	10819	8560	12720	12303	12607	14262
PTPN9	2114	2062	2404	1752	2156	2494	2661	2393
RPAIN	305	246	315	234	322	362	257	307
UBE2R2	5980	4790	5437	4625	6358	5333	5900	6021
PRKAB2	685	520	579	581	667	728	633	724
FBXL20	1658	1306	1284	1349	1581	1430	1417	1425
SEC14L1	4798	4067	4794	3548	4965	4534	5070	5300
SEPT5	15551	12762	14133	11293	15620	14283	15327	14916
SCAMP2	4693	4075	4636	3430	4758	4189	4286	4511
GABRB2	0	0	0	4	4	0	0	0
INTS11	10134	8501	9386	7739	10173	8686	9353	9991
CAMSAP1	7742	7066	8255	5879	8425	8278	8889	8746
SLC18A1	514	442	462	413	547	499	561	571
GABRA6	0	0	0	0	0	0	8	0
SAG	57	54	53	75	95	120	96	106
ENSGALG00000001697	8	4	0	11	28	0	24	4
GABRA1	0	0	0	0	0	0	0	0
ENSGALG00000001701	836	475	573	582	871	593	605	663
EXOC3L1	780	636	677	545	747	804	814	848
MED1	19059	17864	20728	14844	21306	20892	21963	20829
MUSTN1	0	0	15	0	4	0	0	0
PPCDC	699	509	609	400	753	667	739	792
PUSL1	761	581	709	608	743	622	781	635
C10H15ORF59	0	0	0	0	0	0	0	0
SLC16A1	23510	19773	23266	16938	25761	21593	23931	23926
CCNG1	3633	3097	3387	2429	3283	3143	3500	3230
ENSGALG00000001720	3555	3135	3697	2708	3762	3327	3791	4029
ENSGALG00000001721	0	0	6	4	0	0	4	0
E2F4	5829	5214	5954	4332	6113	6649	6696	7022
ENSGALG00000001723	5	6	8	13	0	8	17	6
TNRC6C	5921	4796	5170	4404	5466	4778	5219	5199
NUDCD2	7649	6919	7440	5534	8290	8071	7759	8511
LZTS1	4098	3468	4312	3039	4023	3805	4373	4070
NACC2	2881	2202	2372	2012	2514	2159	2266	2315
CD276	3335	2558	3292	2501	3314	3077	3265	3211
DGKD	5424	4438	4967	4063	5453	4609	4958	5784
CDK12	11745	11146	12128	9119	13051	12772	14551	13586
LRIG2	3653	3335	3388	2575	3855	3643	3451	3571
RABEP1	5355	4360	5130	3890	5598	4973	5484	5448
MGAT5B	90	104	68	56	74	71	104	109
NPTN	5580	4301	4990	4253	5491	4924	5090	5313
ACSBG2	91687	69230	78816	64301	82556	68673	70918	75290
MAT2B	10392	8202	8795	7437	9597	8464	8489	9068
SFMBT1	474	346	366	388	464	399	530	477
QSOX2	1297	927	1176	996	1250	1008	983	1283
ENSGALG00000001764	0	4	0	4	0	0	0	0
CAAP1	404	320	460	263	382	351	410	366
TENM2	3539	2753	3365	2629	3980	3158	3651	3679
RFX2	1379	1231	1283	1058	1449	1312	1447	1322
NEO1	10773	8883	10379	7956	10568	9784	10214	10414
MFSD11	9859	8274	9401	7155	9569	7987	8462	8532
KIAA0895L	248	257	284	226	305	349	404	384
PROC	12	8	34	9	12	0	19	11
PLAA	2327	1920	2083	1926	2794	2384	2548	2474
ADPGK	4950	4324	4817	3837	5611	4662	4861	5009
METTL23	935	842	800	836	969	830	773	854
ENSGALG00000001791	22	32	13	10	39	33	35	63
MRPS34	5826	4647	5050	4105	5675	5786	5491	5608
MYL10	0	4	4	15	0	0	3	23
GPSM1	1705	1498	1907	1419	1672	1502	1792	1723
BBS4	689	559	625	492	648	545	479	646
ENSGALG00000001800	3528	3123	3453	2697	4205	3668	3974	4110
IFT74	1122	902	1089	930	1373	1007	1066	1284
JMJD6	7282	6314	6986	5288	7735	7795	8418	7609
IWS1	7433	6482	7208	5647	8398	7418	7642	7925
ENSGALG00000001805	647	438	518	475	598	479	562	551
ENSGALG00000001806	0	0	7	0	4	0	0	0
ATCAY	0	0	12	0	11	3	10	3
MAGI3	2663	2008	2604	2150	2928	2540	2877	2991
CTCF	10519	8839	10296	7618	10727	9510	10171	10473
HIKESHI	2142	1837	1849	1524	2118	2139	2070	2027
ENSGALG00000001824	133	115	193	115	139	119	203	201
WWC1	2457	2273	2620	2023	3199	2572	2653	2969
ENSGALG00000001828	185	152	160	93	179	160	148	146
PRKRIP1	1145	1007	1143	875	1321	1185	1086	1147
SCNN1D	71	37	37	13	41	102	55	72
ORAI3	1188	923	1077	800	1247	1229	1141	1208
XPO7	25557	23315	24878	19706	26870	25534	28030	29408
TEK	23	22	43	36	23	45	53	19
ROGDI	1206	1005	1036	943	1232	1067	1239	1150
ALKBH4	115	113	144	78	139	123	135	131
PHTF1	2055	1659	1902	1313	2089	1843	1891	2107
UBE2J2	10828	9687	11001	8014	12083	11091	11881	11801
BSN	472	519	479	377	533	504	426	581
RARS	11041	9311	9137	8190	11447	9600	10319	11092
LRWD1	2159	1744	1914	1581	1997	1702	1980	2022
MOB3B	0	0	0	5	6	0	0	0
C1QTNF12	397	284	466	317	486	504	492	493
ENSGALG00000001859	264	247	236	249	288	215	291	264
RSBN1	1125	1062	1224	941	1287	1328	1400	1301
ST6GALNAC1	47	71	75	47	94	76	84	127
VTG2	0	0	0	0	0	0	9	0
C9orf72	701	679	847	594	813	846	825	861
MCHR2	0	0	0	0	0	0	0	0
LINGO2	0	0	0	0	0	0	0	0
SDF4	7240	6499	7367	5185	7423	7328	7677	7459
RASA4B	376	331	276	270	371	302	298	347
TNFRSF18	221	236	197	144	191	138	221	231
ST6GALNAC2	75	75	119	67	85	125	125	114
ENSGALG00000001885	0	0	0	0	0	0	0	0
CARD9	306	282	298	168	436	330	430	413
CYGB	0	0	0	0	0	0	0	0
ENSGALG00000001894	0	0	0	0	0	0	3	8
PANK3	4055	3193	3563	2788	3815	3559	3955	3580
PHF24	0	0	0	0	0	0	0	0
ARIH1	9240	8005	9539	6626	9609	9649	10034	10118
DTX2	1436	1359	1504	1176	1476	1492	1599	1567
WAPL	10716	8695	9974	8153	11046	10095	10614	11040
ENSGALG00000001912	0	0	0	0	0	4	13	8
SLIT3	8486	6706	7487	6377	8170	6619	7592	7652
SSC4D	0	0	0	0	0	0	0	0
DNAJB5	606	434	571	527	820	638	753	706
ENSGALG00000001921	232	235	274	222	350	183	255	246
GNB1L	717	615	492	454	681	618	597	701
HSPB1	7321	5944	6675	5443	7032	6863	6885	7217
SRRM3	0	0	0	0	0	0	0	0
CORO2A	1371	1017	1158	917	1383	1182	1139	1370
OPN4	0	0	0	0	0	0	0	0
ENSGALG00000001935	0	0	2	0	0	0	4	0
MYO7B	0	0	0	0	0	3	0	0
SLC25A24	4050	3529	3987	3168	4155	3646	3652	3833
HIPK1	7972	7259	8415	5938	8304	8026	9220	8541
SPDL1	5117	4473	4972	4155	5702	5070	5103	5427
RHBDF2	1406	1240	1389	1196	1387	1181	1442	1388
TBC1D2	1852	1773	2010	1426	2088	1823	1919	1905
RFT1	1219	1055	1045	810	1053	1076	1090	1119
RSPO1	0	0	0	0	0	0	0	0
ELP1	3896	3513	3817	2903	4341	3956	4641	4778
ENSGALG00000001948	11235	10042	11375	7859	12161	11616	12318	12234
MDH2	10512	9103	9749	8318	10883	9947	10246	11063
PMPCA	6560	5886	6232	5393	7928	6862	7201	7367
ENSGALG00000001951	2029	1874	2229	1635	2327	1925	2336	2208
APTX	573	444	557	495	598	542	497	540
AANAT	0	0	0	0	0	0	12	4
OLFML3	1061	868	1075	787	1002	995	935	979
HENMT1	161	137	120	161	201	108	178	189
PTBP1	33789	28517	31147	24186	35850	30533	33189	34839
ENSGALG00000001963	22	16	26	40	55	42	18	43
INPP5E	4059	3339	4119	2910	4408	4249	4095	4029
AARS	35074	29242	33670	25146	34510	31770	34582	33924
SYT6	2	0	3	0	29	14	23	4
UBE2O	6832	6026	6897	5528	7174	6523	6854	6857
ENSGALG00000001972	6985	6799	7482	4554	7408	6805	7376	7404
GNL2	9638	8257	8944	6962	11128	9295	10042	10281
TMEM120A	736	571	604	597	597	631	587	703
TRIM33	4268	4341	4404	3380	4869	4625	5093	5305
LDB3	0	0	0	0	0	0	4	0
MED16	4199	3651	4099	3202	4681	4577	4536	4832
PARP6	602	599	673	504	744	602	721	716
ENSGALG00000001983	104	113	110	101	182	118	122	111
PIGQ	766	667	681	582	776	634	558	618
VCP	30257	24685	29550	22295	29869	27314	29635	30403
TXNRD2	1684	1469	1399	1362	2024	1550	1567	1850
PKLR	154296	153676	172780	137751	168326	166385	149307	180990
ENSGALG00000001994	0	0	0	0	0	0	0	0
LIMS2	3317	2627	2925	2579	3132	2840	2974	2965
ENSGALG00000001996	187	111	196	159	165	211	179	149
R3HDM4	1518	1087	1325	1074	1446	1135	1229	1207
GRAMD2A	451	316	439	334	387	409	406	536
STXBP3	1509	1364	1405	1192	1621	1345	1505	1631
BCAS2	1355	1234	1172	1060	1271	1214	1249	1342
BMPR1A	2737	2271	2612	2028	2888	2792	2820	2756
RNF157	26	0	12	25	8	8	14	14
FANCG	703	719	685	506	859	706	698	804
SNIP1	3890	3693	3951	3181	4227	4007	4381	4305
ENSGALG00000002012	49	4	19	14	12	13	19	10
MEAF6	3293	2768	2998	2419	3521	3042	2881	3145
SMU1	7849	6998	7928	5980	8312	7446	8378	8618
SNCG	46	25	46	34	29	45	59	67
PRKCD	2052	1724	1575	1452	2008	1484	1552	1671
CAPN15	4559	4058	4674	3748	4651	4648	5162	5122
ZC3H12A	1856	1693	2079	1406	2082	1884	2198	2031
B4GALT1	431	292	460	358	506	344	311	374
PIGO	1403	1319	1448	1099	1530	1256	1551	1538
COMT	535	345	342	329	377	287	379	338
GPRC5B	0	0	0	0	0	0	0	0
TMEM259	8612	7739	8511	6386	9413	9478	10345	9706
NDUFB6	2037	1713	1783	1388	1980	1776	1813	1673
DENND2C	4110	3346	3710	2891	4178	3422	3954	3780
ENSGALG00000002042	3017	2337	3068	2601	2999	2796	2676	2939
ENSGALG00000002043	3430	2690	3684	2523	3559	3403	3900	3863
EEF2KMT	1752	1419	1613	1263	1700	1536	1682	1640
ENSGALG00000002046	0	0	0	0	4	0	0	0
GPRIN2	23	12	23	7	4	8	17	17
EXOC7	9698	8152	9390	7236	11001	9689	10202	10924
POR	8961	7175	8437	6450	8519	7364	8822	8399
HES4	181	152	94	126	173	155	275	150
TANGO2	2824	2380	2364	2122	2556	2110	2263	2512
POLR2D	2491	2022	2222	1697	2363	2111	2313	2649
TAF15	4933	4415	4819	3560	5111	4988	5110	5199
SRP68	11364	10440	10923	8694	13074	11640	12554	12645
STOML2	8077	6895	7997	5937	8578	7798	7967	8933
NCOA4	7973	6488	7161	5907	8092	6863	6730	7568
ENSGALG00000002067	1367	1202	1211	1006	1335	1194	1264	1264
FAM214B	227	257	191	181	276	163	212	232
SAP130	4266	3782	4212	3476	4571	3991	4072	4884
DOCK2	13	19	22	4	19	34	7	13
MMP28	0	0	0	0	0	0	0	0
AMPD1	39	23	23	16	50	24	12	34
ENSGALG00000002083	0	0	0	0	0	0	0	3
FZR1	3360	2760	2889	2332	3536	2979	3249	3473
RASL10B	0	0	8	16	0	12	0	0
NCBP1	4524	3790	4181	3338	4673	3849	4572	4385
GALR2	15	11	2	4	0	4	14	4
ENSGALG00000002089	4700	4320	4672	3544	5001	5113	5252	5385
GPSM2	4277	3477	3458	2976	4029	3898	4007	4022
ENSGALG00000002091	61	65	70	63	55	73	37	76
NR2E3	0	0	0	0	0	0	0	0
TRMT2A	3194	2413	2742	2217	3083	2848	3029	3074
CHMP4B	8678	7539	8319	6434	9445	8468	8850	9137
ENSGALG00000002097	0	0	0	0	0	0	0	0
GRIK3	0	0	0	0	0	0	0	0
ENSGALG00000002099	1774	1397	1366	1142	1541	1215	1240	1249
ENSGALG00000002102	0	0	0	0	0	0	0	0
TPPP3	0	0	0	0	0	0	0	0
FOXI1	8	4	0	4	13	0	0	7
CLCC1	2833	2291	2740	1993	2718	2476	2762	2580
RANBP1	22532	19916	22450	16295	25177	22861	23713	24224
ENSGALG00000002108	72	122	96	87	284	236	282	263
TSTD2	579	388	450	329	419	389	491	542
ENSGALG00000002111	0	0	0	0	0	0	0	0
CSF3R	0	0	0	0	0	0	0	0
LCP2	0	0	0	0	8	0	0	0
TEN1	127	47	101	92	146	86	75	133
PARG	5412	4499	5366	3804	5550	5080	5671	5455
KCNMB1	0	0	34	4	0	0	19	26
VPS35L	8791	6958	8159	6334	9390	7815	8554	9212
PLEKHN1	0	12	12	0	16	0	0	0
OSCP1	1266	1140	1258	1313	1134	1284	1161	1360
ZDHHC8	2990	2678	2728	1908	2734	2376	2527	3003
TMOD1	108	124	192	122	187	143	166	186
LSM10	359	254	342	212	380	228	162	209
WDR47	1938	1702	1569	1569	2279	1758	2078	2175
NPRL2	1049	1023	1023	842	1205	1213	1326	1191
KCNIP1	0	0	0	0	0	0	0	0
PGAM5	4900	4569	4726	3803	5555	5148	5747	5660
HYAL2	758	539	619	563	739	672	663	657
CSDE1	44005	37049	42488	31796	46208	40767	42598	43514
UGGT1	9101	7420	8510	6896	9473	8364	9090	9293
DGKQ	410	465	466	331	467	479	565	456
ANKLE2	6700	5573	6275	4519	6572	6376	6635	6480
THRAP3	29695	25096	29802	23690	32283	29101	30872	27652
CAMSAP2	10689	9445	10631	7798	11789	10249	11606	11400
SIKE1	4596	3564	4528	3382	4730	4613	4978	4817
CPEB1	34	29	35	0	88	75	24	52
PEX12	732	728	723	551	769	856	856	822
GABRP	0	0	0	8	0	0	0	8
HS6ST1	4091	3652	3417	2780	3880	3498	3402	3830
RPS17	26067	21423	24663	20607	29308	25453	26553	27016
GOLGA3	10315	8312	9707	7260	10583	9563	10130	9940
ACOX1	5225	4000	4105	3776	4553	3749	4049	4538
B2M	7499	6081	6803	5181	6792	6564	6700	6821
ACO1	1894	1568	1624	1361	1944	1604	1591	1938
DDX59	1185	809	971	840	1164	1156	1047	1258
UNC13B	4	4	12	0	0	0	0	0
PATL2	812	689	602	480	700	585	656	622
PLEKHB2	2088	1559	1816	1464	2013	1702	1790	1750
ENSGALG00000002170	0	0	0	0	0	0	0	0
FAM168B	8489	6942	7991	5976	8652	8532	8441	8467
KIF14	1500	1151	1422	1216	1559	1197	1377	1373
FBF1	2946	2576	2880	2348	3144	2555	2482	2928
CHFR	6737	5154	5811	4664	6245	5166	5333	5641
NR5A2	8	0	0	0	0	3	0	0
PRR16	154	254	205	137	150	149	176	158
UNC45B	0	0	12	19	5	0	0	16
HSD17B4	2663	2057	2285	1799	2596	1822	1906	2100
SNX1	7814	5922	6747	5653	7471	6434	7137	7134
TLX3	0	0	0	0	0	0	0	0
PTPRC	7287	6896	7325	5174	7621	7859	8116	8046
ARHGEF4	653	482	477	414	573	427	420	503
MRPL38	3767	3225	3669	2661	4148	4026	4128	4279
NPM1	52578	47825	51324	41217	61753	53160	53197	59520
FHOD1	13365	11405	13540	9952	14146	13591	14326	13925
KLHL17	290	253	255	194	287	241	335	270
ACSM3	0	0	0	0	0	0	0	0
PPL	0	0	0	0	0	0	0	0
FGF18	144	95	150	120	150	158	195	165
SLC7A4	16	8	0	16	22	11	7	13
FBRSL1	2389	2179	2474	1879	2827	2627	2979	2857
ATP6V1G3	652	428	595	371	402	406	330	354
PPIB	44252	35188	39898	31628	41022	38490	40188	41033
NEK7	7991	6633	7285	5397	8202	7024	7681	7283
WBP2	2710	2433	2656	2006	3416	2928	3292	3345
NOC2L	10290	9072	9793	7951	11397	10366	10772	11776
LHX9	0	0	0	0	0	0	6	6
RFFL	1326	1831	1250	614	1346	809	865	1327
DMXL1	3960	3045	3557	2926	3813	3006	3636	3461
FBXW11	4982	4096	4624	3390	6735	4764	6823	6805
RERE	6109	5448	5866	4494	6698	6218	7018	6446
UNC13D	486	413	324	385	566	373	392	510
ATP6V0D1	7639	5732	7229	5622	7710	6432	7188	7639
REXO5	4226	3446	3576	2955	3941	3869	3670	3891
C3orf18	713	553	624	640	670	466	454	556
GALNT9	0	0	0	0	0	0	0	0
AGRP	34	47	27	23	51	17	25	34
DENND1B	1261	1084	1227	950	1348	1012	1147	1404
SETD6	4477	4063	4550	3249	5515	4800	5280	4996
AGO1	9119	7227	9026	6539	9708	9213	10141	9745
DTWD2	177	222	154	114	217	131	120	141
HEMK1	778	592	487	582	767	463	512	566
CISH	7706	5283	5703	5554	6431	4639	5291	5879
ETF1	12753	11431	13071	9822	14362	12699	14232	13997
KLHL6	52	55	39	29	59	36	66	26
OGDHL	96	77	81	38	63	44	92	64
DCUN1D3	2640	2200	2694	1932	2542	2424	2751	2710
NOC4L	5770	5470	5398	4518	6413	5777	5847	6535
LYRM1	1311	961	1331	893	1225	1051	1129	1294
EME2	479	553	589	505	583	591	664	666
KLHL24	1965	1522	1667	1351	1926	1474	1839	1651
UNK	2541	1992	2449	1870	2346	2208	2393	2334
TMEM200A	305	244	255	212	289	271	304	321
MAPKAPK3	696	321	550	460	557	405	468	441
TRAPPC3	9091	7464	8399	6735	9371	6954	8224	8499
SPSB3	2752	2452	2822	1900	2831	2595	2733	2943
H3F3B	40581	33269	36735	28651	40893	35407	35864	37709
ENSGALG00000002287	5	0	0	5	4	9	7	4
LIG3	4883	4465	4690	3546	5381	5129	5319	5530
CHAT	10	4	0	7	4	0	0	0
SEMA6A	0	8	0	0	0	0	8	0
COL8A2	28	25	15	17	27	18	70	58
RGR	0	0	0	0	0	0	0	0
CNOT1	57363	48763	54643	43157	60648	55572	60567	61375
LRIT1	18	35	11	19	21	27	23	29
ADPRHL2	4094	3676	3768	3119	4290	4198	4326	4502
ZBTB41	2450	2132	2383	1921	2552	2091	2564	2397
LRIT2	4	0	0	0	7	25	25	11
COMMD10	1054	896	893	824	1035	884	894	730
GALK1	740	700	707	645	776	549	664	740
TMEM132E	46	42	58	35	27	61	56	71
SLC38A7	3721	2756	2955	2373	3297	3001	3106	3592
CDHR1	0	8	4	0	19	6	0	0
ENSGALG00000002315	5003	4183	4674	4070	5502	4646	4939	5521
NUBP2	5109	4732	4955	3610	5337	5298	5570	5731
LVRN	4	21	8	0	23	17	19	19
TEKT2	157	84	110	114	234	152	208	199
GOT2	21067	18908	24819	16395	22950	21462	22990	22834
IGFALS	0	4	0	0	0	0	0	8
ENSGALG00000002326	12572	9477	10180	9414	12063	9145	9790	9362
CCL1	0	0	0	0	0	0	0	0
DOCK3	0	0	0	0	10	2	4	0
EP400	11384	9573	11009	9260	12187	10534	11461	11848
AP3S1	3469	3139	3390	2773	3677	3396	3444	3658
ATG12	928	808	984	686	997	785	915	1121
CLSPN	7729	6348	7634	5625	7972	6645	7369	7222
DIPK2A	3878	3044	3474	2845	3888	3414	3763	3547
ENSGALG00000002350	403	346	419	207	486	293	304	431
PUS1	7594	6982	8040	5630	8458	8678	9062	8768
CMTR2	798	525	613	679	827	559	625	763
CDO1	0	0	0	0	0	0	0	0
MANF	5655	4176	5100	4507	5575	4818	5421	5692
HSPA9	27020	23143	27863	19523	30503	27642	30002	29624
SEC16A	17771	15207	16697	13215	18197	16930	18367	18228
F13B	6	7	8	0	0	0	0	0
SH2D4B	12	25	10	41	19	21	42	17
RUSC2	825	589	729	649	715	633	569	610
SLC9A9	0	0	0	0	0	26	0	7
NOTCH1	8179	6752	8269	6216	8438	7117	8660	8322
ENO1	211564	170623	195187	151957	218537	185571	195563	205892
MRPS17	1336	1268	1311	1188	1503	1337	1403	1517
CD72AG	0	0	4	0	0	0	0	0
TMEM8B	62	84	111	80	74	130	138	84
NIPSNAP2	4769	3621	3956	3400	4836	3767	4115	4266
ENSGALG00000002389	1610	1340	1463	1135	1391	1629	1569	1540
CA6	29	22	4	29	71	4	27	38
RGP1	1821	1633	1842	1308	2060	1842	1996	2036
ENSGALG00000002395	9	6	16	12	3	5	9	10
PSPH	61	26	70	49	100	71	66	77
ENSGALG00000002399	1703	1518	1578	1191	1711	1600	1630	1704
ULK1	2263	1900	1987	1833	2237	2003	2023	1731
HYDIN	19	36	48	30	28	31	12	23
NCDN	3788	3352	4048	4064	4277	2499	4148	4375
GBA2	3528	3317	3813	2803	3917	3517	3515	3879
ENSGALG00000002413	0	0	0	0	0	0	0	0
TSPAN14	3603	3019	3224	2596	3822	3056	3682	3440
SAP30BP	4365	3726	4226	3257	4911	4405	4335	4445
GMPPA	1906	1611	2191	1540	2152	1798	2137	2188
KIAA1328	2057	1819	1868	1661	2218	1775	1985	2184
FAM213A	112	76	71	48	118	105	90	132
RECQL5	1984	1583	1779	1684	2419	1738	1761	2112
EXOSC3	345	335	256	263	341	395	371	241
SMIM5	0	0	0	0	0	0	8	0
ZP2	0	0	8	0	0	14	4	2
SMN	5145	4218	4969	3824	5531	4734	5584	5747
ENSGALG00000002431	120	129	147	75	191	107	109	121
DYDC2	0	0	0	0	0	0	13	0
DIPK1B	641	509	583	508	657	640	631	653
BDP1	5419	4493	5290	4112	6003	5428	5901	5731
ANKS4B	28	35	61	11	33	16	61	29
FBXL16	0	8	4	0	18	0	23	17
KIAA0319L	12060	9988	12247	8844	12065	11773	12479	12410
CTNNA1	41505	32305	37612	31185	42736	34708	38008	38972
CCT6A	17835	15429	16932	14095	19931	16576	18201	19012
WDR24	6585	5983	7477	4945	6939	7375	8144	7609
AQP3	0	0	0	0	0	0	7	8
LRRTM2	4	6	0	4	0	0	0	0
SIL1	473	384	409	383	500	350	378	334
VAC14	6829	5938	6862	5108	6719	6194	6479	7096
ENSGALG00000002461	0	0	0	0	12	0	0	0
ENSGALG00000002463	1103	927	1097	965	1312	1211	1071	1145
SLC2A5	0	12	4	4	4	0	0	0
MTSS2	512	424	497	332	496	523	461	466
CDC73	3795	3313	3275	2854	4248	3443	3784	3712
ENSGALG00000002470	184	139	140	142	157	129	161	170
GPR157	0	0	0	0	0	0	0	0
MATR3	23663	19909	22429	18140	26047	22365	23853	25256
MAT1A	945	863	961	760	1117	868	852	859
CRYM	1947	1490	1543	1393	1728	1511	1408	1564
PHKG1	3206	2546	3182	2347	3427	3026	3396	3188
RNF123	3369	2820	3127	2440	3319	3039	3351	3160
SFSWAP	7482	5774	6630	5598	7997	6419	6851	7169
PAIP2B	5082	4256	4401	3579	4956	4630	4699	5012
PPP1R26	2318	1776	2217	1569	2439	2096	2213	2194
UQCRC2	12802	10651	11449	10570	13953	11587	11853	12419
H6PD	580	387	403	381	498	470	454	524
CHCHD2P9	8518	6872	7894	5976	7778	7959	7852	8437
SFTPA1	0	4	4	4	0	0	0	0
RHOT2	6305	5603	6243	4819	6481	6850	6756	6425
ENSGALG00000002499	7503	6433	7436	5956	8492	7151	7539	7955
GMPPB	1529	1088	1364	1080	1508	1295	1522	1374
VKORC1L1	1754	1544	1550	1219	1806	1568	1632	1647
SFTPA2	12	17	19	20	8	12	12	8
RO60	1046	873	1092	842	1055	943	1107	1070
SPSB1	1831	1574	1955	1284	1549	1424	2117	2180
MBL2	15	17	19	0	53	17	3	0
IP6K1	3353	2667	3541	2716	3533	3274	3607	3487
ENSGALG00000002511	0	0	0	0	0	0	0	0
SFPQ	20001	16456	19896	14198	22138	19935	21805	21427
OLFM1	561	532	549	398	555	576	500	573
TMEM35B	39	15	33	59	30	66	58	25
SLC25A33	775	786	791	597	909	779	788	1028
CREB3	6129	5893	6427	4592	6809	6584	7158	7248
UCHL5	7055	6082	6789	5250	7460	7222	7003	7438
RASGEF1A	54	72	72	55	72	38	39	96
ENSGALG00000002527	1608	1182	1319	1050	1582	1304	1393	1453
DNAJC18	2045	1946	1845	1473	2541	2170	2102	2207
MCCC2	1578	1236	1344	1126	1636	1206	1098	1306
SF3B3	37089	32635	38255	28436	40725	37917	41047	40200
GJA4	0	0	0	0	0	0	15	0
STX2	7087	5618	6128	5029	7006	6247	6062	6273
KCNN2	289	223	267	223	302	360	337	301
GUSB	2289	1924	2191	1658	2478	2146	2056	2294
CSGALNACT2	1487	1100	1109	966	1432	1214	1195	1191
PCDH12	0	0	0	0	0	0	4	0
COL5A1	44818	32504	37010	32767	40413	31750	34002	34579
TLN1	64456	53615	62662	48485	61467	57720	63008	62704
RGS1	0	4	0	0	0	0	0	0
TSHB	0	0	0	0	0	0	0	0
CFAP70	64	64	23	29	59	50	21	21
PCDH1	3796	3220	4172	2831	3709	3355	3700	3569
TSPAN2	0	0	0	0	0	0	0	0
RET	77	64	66	85	64	82	92	93
NGF	8	22	26	10	43	12	42	15
ADGRD1	58	83	66	63	80	72	93	56
ASL1	0	0	2	0	4	2	3	0
ENSGALG00000002561	771	597	708	615	746	699	681	730
ARAP3	30	4	16	4	12	8	11	8
TPM4	1790	1552	1773	1624	2422	1485	1987	1843
RGS4	0	19	6	0	21	18	4	27
RAN	40542	34974	37855	28484	40514	29869	40112	43222
ENSGALG00000002570	0	0	12	0	0	0	0	0
ASL2	16	2	0	17	0	12	18	0
ENSGALG00000002577	0	0	0	0	0	0	0	0
ENSGALG00000002578	1122	993	1059	756	985	849	1000	1144
RIMBP2	627	513	603	455	566	591	752	560
ENSGALG00000002581	0	0	0	0	0	0	0	0
PIK3CD	683	431	524	472	637	552	534	683
CRCP	932	615	785	647	951	541	625	749
PPARD	2407	2234	2430	1799	2540	2540	2422	2421
POLR2E	11594	10089	10851	9172	12400	11701	11984	12978
TFPI	4670	3262	4040	3168	4544	2906	3354	3728
GPX4	4307	3646	4408	3689	4509	4589	4703	4770
MSS51	8	0	12	0	11	0	20	7
TPST1	1685	1416	1572	1167	1654	1259	1581	1504
ARHGEF39	1448	1222	1300	1241	1700	1247	1186	1386
COG4	6416	6098	6596	5082	7477	6685	7427	7172
MRPL17	1779	1510	1659	1444	1808	1722	2265	1907
CLSTN1	14994	11748	14043	10329	13507	12719	13987	12576
ENSGALG00000002610	72	72	65	61	70	89	79	77
U2SURP	11267	9626	11251	8589	12557	10287	10502	11823
DEF6	305	299	240	255	326	340	280	291
LZIC	5517	4650	5188	4201	6035	4939	5573	5797
KCTD7	250	326	365	253	273	311	293	365
SLC25A42	1093	960	1098	836	1365	1092	1196	1164
FCHSD1	797	555	693	642	689	744	550	645
PCOLCE2	760	588	696	545	877	695	671	872
BMS1	9486	8454	9348	6846	11000	9922	10269	10644
ZNF76	1068	878	1163	667	1093	1064	1126	1237
LRRC75A	27	27	26	16	35	33	24	48
CALCRL	512	697	398	469	468	403	516	662
HDAC3	4558	4308	4412	3420	5066	4321	4705	5255
RBP7	18	51	12	0	2	16	18	22
ENSGALG00000002638	371	314	302	225	464	401	297	444
TRPC1	1060	652	811	767	992	947	794	963
ENSGALG00000002643	0	0	0	0	0	0	0	0
RPL10A	27138	22082	24070	20014	27212	24953	25084	26915
PIWIL1	0	0	0	0	7	0	4	10
FAM171B	795	494	544	468	604	434	590	418
PLS1	106	68	35	35	90	69	56	70
ENSGALG00000002648	688	635	763	486	861	738	679	831
UBE4B	6622	5680	5982	5088	6911	5731	6435	6558
ST3GAL2	3639	2958	3418	2899	3843	3589	3809	3783
NCBP3	1857	1685	1882	1534	2162	1773	1924	2116
ITGAV	80860	64449	74273	58505	80373	68462	77333	73097
CRK	3378	2879	3328	2594	3464	3068	3624	3569
WDR5B	8424	7863	9015	6162	8991	8890	9650	9730
YWHAE	26414	23129	25867	19428	26979	25819	27544	28668
ATR	3669	2736	3353	2829	3797	2609	3165	3314
RAB11FIP3	2085	1781	2057	1555	2153	1827	2064	2074
OLFML2B	635	346	540	386	522	483	543	475
ENSGALG00000002671	0	0	0	0	0	0	0	0
SCUBE3	4	0	0	12	0	8	0	0
ENSGALG00000002678	55223	51233	58984	42472	54699	55367	61246	56012
GLT1D1	117	129	79	96	207	155	161	164
BRD3	2732	2059	2394	2104	2308	2305	2400	2600
DECR2	6738	6354	7118	4812	7054	7707	8058	7647
ECD	2496	2371	2738	1768	2681	2772	2773	3038
NME4	0	10	0	0	0	0	0	0
NUP35	1556	1409	1587	1103	1820	1587	1673	1779
PDPR	3354	2751	2975	2454	3097	2891	2898	2934
ENSGALG00000002692	70	31	69	37	83	66	65	55
FAM149B1	3618	2601	3347	2712	3612	3234	3247	3868
SLC15A4	3949	3579	3643	3056	4693	4039	4552	4485
VAV2	14808	11569	14426	10800	13967	12958	13092	12605
DNAJC9	2112	1651	1891	1515	1914	1560	1832	1970
TFAM	2935	2566	2787	2464	3379	2978	3345	2890
CISD1	6593	5357	6191	4685	6828	6096	5837	6167
XRN1	5324	4014	4775	3907	4910	4387	4918	4543
CHRNB2	485	396	498	366	417	500	428	479
LINGO1	10711	9212	10828	7798	10756	10949	11214	11447
MYO1C	46015	34976	38311	33713	45712	37049	39451	41315
IPMK	347	313	300	245	384	305	317	396
ENSGALG00000002714	86	47	53	59	85	34	37	67
CSNK1D	14421	11768	13741	9722	14637	13162	14484	14319
MST1	647	568	535	446	588	347	365	430
ANKS1A	803	891	931	563	736	738	802	912
UAP1	1136	1167	1411	989	1321	1304	1624	1321
KIF1B	14078	11347	12546	10545	14906	12096	13202	13138
SLC16A3	23030	19016	22634	17519	24803	22347	23621	23501
GK5	229	160	155	155	248	110	130	143
UHMK1	5580	5224	5307	4284	5847	5499	5989	5751
TAF11	1758	1568	1706	1052	1709	1845	1754	1831
INPP5K	3270	2788	3148	2446	3351	3150	3275	3118
TMEM132B	6805	5233	6344	4674	6245	5670	5614	5811
PCDH15	7	4	0	20	3	11	9	4
NCKAP1	38623	33891	39020	28390	40349	37474	40838	41122
PEAK1	32047	26231	29704	23506	30067	26486	30790	29025
SIRT1	1149	1090	1098	874	1343	1118	1213	1262
UHRF1BP1	2142	1827	2180	1413	2011	2042	1893	2032
FRZB	0	15	0	0	20	24	0	16
ATP1B3	12554	10191	12007	9183	12696	11129	12276	12394
NBR1	2501	1781	2106	1658	2338	2069	2314	2215
MLKL	9	0	11	8	5	11	2	9
DNAJC12	283	187	224	199	283	235	231	227
CRIP1	0	8	8	12	5	15	0	12
SNRPC	4141	3514	4030	2793	4110	3796	3938	4708
TSPAN3	32788	26905	29957	23508	33452	29000	30881	31128
FA2H	33	31	34	70	72	55	52	35
BRCA1	5831	4793	5184	4227	5716	5251	5378	5508
SLC43A2	3978	3184	3740	2770	3564	3708	3961	3706
APEH	3845	3024	3750	3120	3843	3325	3547	3805
PSTPIP1	73	60	44	62	51	30	23	35
MAP2	22	27	8	25	57	4	34	30
ABLIM3	0	0	0	0	0	0	0	0
SPDEF	0	4	0	0	0	0	0	0
PGD	26649	21675	24393	20399	27226	23564	24002	24886
WDR59	5100	3713	4501	3523	5503	4051	4831	5156
GRK7	95	80	182	139	162	147	161	198
PACSIN1	4	0	0	0	0	0	0	0
MTA1	6609	5759	6187	4473	7159	6333	6498	6936
RND2	35	19	35	19	44	51	54	37
RPS10	29729	23662	27589	23004	30977	27036	28314	31083
STK10	3266	2669	2995	2340	3037	2911	3025	3202
VAT1	0	8	4	8	25	11	10	1
DFFA	1161	853	1164	859	1091	977	1017	1142
GPS1	4830	4034	4128	3407	4953	4587	4460	4861
NUDT3	495	505	574	407	601	595	597	528
SH3PXD2B	7238	5881	6674	5377	6995	6326	6545	6337
IFI35	1497	1314	1530	1174	1359	1105	1325	1398
PEX14	2422	1847	2141	1742	2497	2246	2315	2481
RPL27	25766	20413	23048	18074	24550	22566	22660	24868
GRM4	4	0	0	0	8	0	0	4
RFNG	3801	3132	3971	2670	3961	3469	3913	4442
RILP	244	218	224	221	255	246	220	219
CTNNA3	130	97	142	98	126	110	202	140
NEURL1B	1342	1224	1297	948	1273	1235	1061	1164
OPN1MSW	0	0	0	0	0	0	0	0
DCXR	1063	987	1240	847	1202	1025	1041	1315
RASA2	3232	2604	2672	2094	3210	2576	2745	3092
CFDP1	4877	4462	5293	3860	5452	5198	5217	5515
PDZD2	0	12	12	0	8	8	8	18
SARDH	104	159	104	88	119	120	121	75
RUNDC1	3375	3294	3401	2684	3866	3447	3800	3851
MLN	0	0	0	0	0	0	0	0
TMEM170A	2221	1954	2084	1666	2340	2082	2121	2358
ERGIC1	23154	20390	23533	16536	23065	22325	24136	23674
LRRTM3	6445	4987	5676	4560	6082	5018	5588	5708
KANSL1L	3566	3023	3411	2762	3736	3659	3835	3828
RPL26L1	37408	31447	36633	27764	39343	34079	36104	36813
LEMD2	4363	3662	4260	3107	4944	4548	4645	4658
LRRC45	2141	1632	1976	1592	2422	1762	2007	2037
CREBRF	986	891	911	726	1066	894	987	917
AARSD1	1165	970	1005	1018	1265	1176	995	1191
C26H6ORF125	1142	956	1045	805	1281	917	1100	1172
BNIP1	671	664	623	503	719	625	702	741
SCAPER	4824	3767	4066	3390	4665	3973	4087	4249
NKX2-5	0	0	0	0	0	0	0	0
CASZ1	394	234	311	220	375	250	307	336
ACADL	7899	6164	6514	5770	7775	5810	6103	6341
ENSGALG00000002892	47	15	41	57	90	47	43	40
STC2	4602	4627	5113	3685	5358	6231	6204	6055
SLC16A14	0	0	8	0	0	0	0	0
AACS	13846	11334	13587	10275	13955	13088	13531	14395
NOTUM	30	34	13	24	25	73	52	67
REEP3	3324	2606	2829	2177	3418	2856	2691	3106
TARDBP	10319	9166	9708	7565	10443	9529	9444	10728
MYL1	0	8	0	0	0	0	0	0
TRAIP	2999	3128	3234	2405	3302	3199	3435	3292
MOXD1	20	12	26	8	6	22	30	4
BRI3BP	17343	15172	16872	13055	17475	17186	17346	18063
MON1A	3406	3603	4240	2721	3869	4449	4834	4615
LANCL1	2994	2454	2514	2301	2833	2394	2553	2528
NOTCH2	18995	15598	18560	14480	18915	16595	18459	18717
ETFA	9162	6844	7443	6228	8705	7405	8017	8535
TRIP12	20415	17481	20190	17076	20908	18968	21707	23299
REG4	23	15	8	0	0	4	12	0
NME2	32749	28449	31704	25524	37007	34231	35316	36453
PSME3	10192	8309	9849	7388	10570	9950	10045	10633
JMJD1C	9184	7722	8379	6876	10106	7966	8972	9633
PRPF8	41288	34693	40596	30665	41916	39286	42773	42246
CPS1	186	173	247	95	291	217	286	300
TMEM266	360	243	275	263	387	311	379	348
NRG4	297	226	322	185	256	226	260	233
MBTD1	3512	2829	3245	2536	3350	3088	3076	3216
ADAMTSL2	24933	25204	33626	16501	21283	36835	38414	25944
ENSGALG00000002957	117	94	84	69	144	96	108	149
DNER	183	160	127	72	230	231	183	220
NRBF2	1980	1605	1988	1398	1741	1605	1820	1594
HMGCS2	15	13	3	8	15	10	14	19
PID1	6033	4897	5704	4535	6321	5446	5711	5833
DHX37	17321	15552	17869	12531	19003	18326	18617	19091
ZNF365	1901	1975	2264	1595	2193	2443	2598	2525
ZNF341	724	558	614	455	999	700	773	753
MAU2	5511	4450	5716	3995	5744	4969	5300	5403
ENSGALG00000002971	6410	5509	6594	4923	7460	6116	7016	7255
BECN1	2337	1877	2078	1555	2313	2252	2349	2292
SPHKAP	0	0	0	4	0	0	0	0
RTKN2	516	396	381	328	647	432	386	534
ERCC4	2073	1776	2102	1567	2194	1846	1783	2187
SLC2A6	1910	1679	2190	1225	1569	1373	2122	1072
RAB24	1482	1237	1454	1135	1770	1462	1233	1509
UTP18	5546	4449	4999	4013	5692	5009	5412	5437
SERPINF2	30	35	59	57	65	54	52	64
ENSGALG00000002988	0	0	0	0	4	4	2	8
PRELID1	18886	15786	18505	13816	20215	18295	19140	19957
DAW1	0	0	0	0	0	0	0	0
CA10	43	23	15	10	56	37	12	31
CCL20	3	19	0	8	17	19	8	9
CHRNB4	0	0	6	0	0	0	0	0
NUP93	12699	10598	11486	9611	13210	10790	11391	11644
TOM1L1	2051	1455	1450	1427	1981	1330	1623	1466
ENSGALG00000003013	15	14	8	48	23	10	23	0
CHRNA3	20	23	0	2	13	8	9	9
SERPINF1	46	50	37	30	53	64	53	65
MASP2	10	42	19	20	27	34	5	23
CHRNA5	146	186	275	118	181	174	213	171
ENSGALG00000003022	22	7	35	3	37	17	31	30
ARMC6	3963	3369	3756	2537	4132	3943	3983	4038
ENSGALG00000003025	44	31	19	19	27	15	17	51
ENSGALG00000003026	4752	4020	4611	2831	4753	4044	3712	2781
PLPP6	580	483	634	407	645	652	809	632
SMYD4	702	819	892	565	968	745	932	1047
STXBP4	2933	2506	2575	2080	2730	2352	2416	2454
SS2	5	9	11	29	15	24	26	14
FAM78B	217	179	182	159	128	201	197	173
SRM	7948	7117	7764	5977	8171	8261	8495	8989
PXMP4	5762	5038	5202	4330	6042	5758	6062	6173
E2F1	5210	4313	5289	3508	4838	5378	5968	5504
PSMA4	15141	12590	14677	10842	15211	13964	13988	14929
SUGP2	5210	4331	4999	3983	5270	4931	5331	5093
AGFG1	5357	4357	5077	3909	5432	4753	5049	5607
PRDX6	13321	11147	13108	9230	11489	13032	13700	12903
ENSGALG00000003058	39	58	9	34	41	32	48	61
HLF	1470	1118	1161	1032	1336	1017	1073	1224
HYKK	32	7	29	25	24	58	40	29
NECAB3	788	573	747	547	484	522	560	590
MRPL44	3874	3249	3420	2888	3883	3826	4131	4154
EZH1	1333	1107	1115	934	1410	1071	1330	1317
OGFOD1	2858	2868	2752	2423	3616	3201	3012	3422
RPA1	8952	7304	7776	6433	8836	8021	9141	8380
RHOBTB1	74	57	64	23	45	49	43	84
ENSGALG00000003074	3996	3246	3866	2997	3925	3285	3435	3669
SLC34A1	9	0	0	3	3	6	13	11
FASLG	90	49	53	78	86	110	62	113
MMD	3944	2953	3250	2890	3736	3040	3094	3660
MFF	3375	3070	3069	2178	3633	3081	3131	3225
SUCO	2568	2137	2299	1673	2485	2296	2530	2632
DPH1	1125	975	1242	953	1336	1098	1166	1228
NUDT21	8569	7566	7727	6379	9998	7934	8248	8635
CDK1	10824	9462	9848	7929	11383	10495	10766	10889
EXOSC10	8648	7206	7786	6193	9702	8414	8591	9306
PARN	5025	4394	4597	4002	5458	4388	4742	5057
ERLIN2	21362	17726	20835	15261	21226	19422	20188	21789
CBFA2T2	80	105	107	44	51	77	105	78
PCTP	65	7	21	14	38	14	3	6
PLPBP	7598	6193	7076	5536	7585	6810	6620	7302
MST1R	1284	938	1043	937	1056	927	1100	1082
ANKFN1	0	0	0	0	0	0	4	0
TOX2	0	0	0	0	0	0	0	0
AMFR	6272	5118	6122	4810	6330	5790	5860	6095
SMG6	8589	7552	9148	6357	10142	9792	9619	9766
BFAR	2405	1990	2125	1795	2398	2267	2283	2191
RGS14	2259	1998	2324	1493	2290	2351	2473	2092
NOG	0	0	0	0	0	0	0	0
ADGRA2	773	585	619	456	608	666	589	787
NCOR2	25387	20927	25014	18503	25293	23994	27874	26481
ZFAND2A	3338	2687	2650	2312	2964	3260	3338	3382
CNTNAP1	37	8	34	50	35	48	67	30
BRF2	1738	1356	1479	1235	1822	1953	1887	1912
ERBB4	0	0	0	4	0	0	0	8
EDEM2	1412	1189	1525	1081	1602	1561	1513	1751
RAB11FIP1	8	0	5	8	4	0	12	6
DDX49	3469	3271	3389	2604	3980	3596	3786	3990
DGKE	1085	1000	1067	888	1072	1105	1253	1200
ENSGALG00000003134	12	8	13	16	24	19	14	12
ANK3	229	172	186	142	275	179	178	220
IKZF2	615	493	544	421	643	466	618	529
RFLNA	0	8	6	0	0	4	0	0
OXTR	0	0	0	8	4	0	0	0
PRLHRL	0	0	0	0	0	0	0	0
ZC3H7A	8404	7193	8293	6134	8677	8070	8704	8523
TRIM25	1955	1634	1719	1383	1873	1769	1844	1981
CCDC92	1171	1069	1242	811	1094	1161	1412	1299
TRPC4AP	17149	14973	16524	13168	19343	17143	18290	18007
SPAG16	0	0	0	0	0	0	0	0
ENSGALG00000003149	1584	1031	1348	1054	1332	1277	1326	1341
COPE	9670	8356	9336	7180	10308	9875	10170	10144
TXNDC11	5052	4381	4488	3821	5055	4815	4653	5156
SRR	341	162	240	185	168	179	277	237
CERS1	118	102	87	56	96	114	82	110
GDF3	94	93	88	123	125	111	179	127
ENSGALG00000003162	1191	1038	1125	868	1185	906	1126	1118
GNAO1	364	262	278	310	324	219	169	194
ENSGALG00000003164	56	78	61	37	85	27	66	81
CCDC6	5141	4018	4574	3484	5032	4364	4529	4817
MTMR12	847	669	911	513	800	773	867	829
CBFB	8124	6275	7486	6173	7833	6703	6951	7005
SLC16A9	0	4	19	8	17	0	3	21
RIMS3	25	5	36	0	0	30	33	17
ENSGALG00000003175	233	282	193	210	268	253	250	235
ENSGALG00000003176	0	0	0	0	0	0	0	0
ANGPTL7	0	0	8	5	0	3	11	6
SURF2	2838	2633	2947	2413	3584	3068	3193	3222
C11H16orf70	4921	3834	4924	3206	4854	4583	4717	5011
SCPEP1	2603	1966	2334	1817	2224	2149	2213	2360
NFYC	10796	8625	9959	8077	10327	9638	9899	10046
CRABP-I	59	63	25	4	62	66	49	42
ATP6V0A2	12645	11602	14010	9450	14355	14430	15085	14790
TRADD	1072	831	985	853	1115	875	998	1042
RNASE6	11	6	0	3	7	0	5	0
RPL7A	101588	84006	92965	75670	106401	93701	99424	101096
MLX	5172	4435	5037	3848	5596	5203	5228	5690
FBXL8	1386	1030	1192	1042	1270	870	1080	1086
ENSGALG00000003203	4	5	0	0	10	0	10	0
MED22	3335	2503	3095	2213	3411	2924	2932	3243
EIF4EBP1	21622	17078	20387	15140	22015	20336	20265	20816
EEF1AKNMT	708	712	874	499	744	836	733	747
GABARAPL2	1112	1268	1005	1028	1011	1365	958	1675
POLDIP2	4669	3445	4231	3177	4576	4044	4371	4607
TSPO2	42	47	33	63	67	54	95	85
LGALS2	761	427	611	488	608	570	577	604
LITAF	12	17	0	19	15	46	32	32
TMEM231	2918	2712	2878	2272	3064	2717	2858	3036
UPF1	20355	18771	21218	14900	22246	21277	22910	22857
WDR61	3903	2987	3477	2701	3738	3320	3652	3837
HSF4	10	39	19	34	4	35	7	24
APOBEC2	83	62	82	82	126	98	122	101
RAB11FIP4	48	22	39	42	26	50	41	67
OARD1	984	705	977	817	1383	1080	1048	1136
ASH2L	13458	12674	13802	10600	15078	15420	16065	15759
ENSGALG00000003235	5588	4648	5251	4064	5883	5461	5779	5906
GNA11	11294	9597	10927	8325	11230	10382	11483	11370
CCDC28B	6	12	16	18	24	22	26	30
STAR	44	34	48	54	131	116	123	126
RAD54L2	5984	5259	6150	4414	6133	5876	6450	6382
LSM1	2464	2416	2655	1991	2774	2559	2745	2712
NFYA	6210	5561	5728	4607	6389	6175	6013	6145
SUB1	21963	18051	20378	16181	23584	19173	20963	20943
CHUK	5311	4432	5200	4037	5774	5251	5515	5800
ITPA	1394	1200	1231	1105	1642	1326	1348	1619
BAG4	5940	5253	5690	4339	6083	5755	6461	6352
ATP6V0A1	2604	2102	2469	1942	2773	2500	2700	3012
DNAAF1	668	467	512	536	705	654	558	702
EIF2B1	3372	3115	3496	2724	4134	3759	4201	3984
UTP6	7427	6116	6628	5264	7944	6969	7252	7652
PTRF	39083	30362	34846	27968	36024	32508	33839	33800
PTP4A2	11750	10736	11842	8742	12777	12796	11745	13325
STAT3	13023	10968	12376	9717	12938	11779	12355	12598
KHDRBS1	7318	5987	6690	5651	7942	6602	6952	7148
HSDL1	2127	1666	1784	1403	2190	1508	1543	2001
GSS	2088	1510	1880	1545	1842	1464	1580	1730
STAT5A	2085	2073	2409	2034	2246	2475	2479	2424
ENSGALG00000003283	727	584	707	581	668	653	711	641
CRLF3	8006	6404	7039	5785	7819	6462	7141	6641
CDHR2	113	95	104	40	92	166	72	131
ACSBG1	610	614	668	463	733	647	748	716
TMEM39B	2213	1766	2036	1484	2128	1885	2096	2123
TARS	8467	7042	7797	5980	9225	7023	7814	8862
MBTPS1	14839	11525	12882	9910	13268	12376	12518	12968
ATAD5	4215	3690	4143	3135	4232	3925	4412	4206
ADAMTS12	3341	3240	3763	2675	4098	3781	4382	4605
HDAC1	18836	15150	16851	14130	18171	16475	16477	17431
DDX55	1927	2026	2145	1558	2413	2202	2326	2378
NSD3	25928	23361	27312	19469	28510	26308	28418	28543
FAM167B	6	5	6	3	13	6	15	8
SLC38A8	4	3	6	3	0	7	10	5
CRTC1	2817	2489	2869	2033	3069	2550	2804	3147
TMED2	36046	30581	34010	26669	36429	33208	35271	35134
ERLIN1	4841	4361	4733	3547	5135	4555	4899	5000
SLC45A2	0	0	0	0	0	8	0	0
ENSGALG00000003313	508	444	522	331	382	382	495	411
RILPL1	13625	10686	13889	8797	12156	11512	12927	11988
SNRNP35	880	831	954	724	1129	1012	1070	925
ADAP2	97	62	87	44	80	100	55	79
RILPL2	1051	980	1092	874	1018	1153	1158	1025
TBC1D2B	4037	3207	4064	2992	4087	3596	4170	3822
NECAB2	2567	3912	4821	2644	2542	4905	5385	4022
PRRX1	15	12	0	12	0	30	15	12
ENSGALG00000003325	5526	4758	5626	3986	6096	5619	5881	5933
AMACR	702	547	477	554	822	487	650	677
GORAB	1953	1660	1658	1316	1949	1855	2136	2198
FAF2	8650	7699	8697	6398	9418	8909	9406	9568
GHDC	859	469	432	416	543	463	556	548
DAPK2	781	805	815	675	871	776	745	1014
EIF3I	26360	22249	24454	19395	27403	24695	25855	27271
MTOR	12662	11306	12450	9757	13030	12464	13241	13427
GBGT1	498	284	343	288	410	337	340	419
CLTB	8546	7166	8302	6426	9098	8086	8604	8157
ENSGALG00000003345	134	119	150	107	130	128	149	91
ENSGALG00000003348	596	373	400	357	572	365	454	432
PLEKHA2	424	270	399	276	397	223	369	368
RAI14	21315	16405	17905	15396	20813	15854	16073	17750
KCNH4	30	11	17	8	27	31	38	5
ENSGALG00000003355	2402	2656	2792	1928	3306	2674	2886	3126
TM2D2	2142	1736	2035	1494	2298	2148	2176	2365
FKBP8	5442	4107	5088	3885	6519	4894	5173	5004
UBIAD1	7757	6754	7611	5171	7804	7412	7879	7944
RAB5C	7729	5966	6668	5234	7583	6627	6658	7429
ARL10	131	57	128	64	63	65	109	76
TREM-B1	0	0	4	0	0	0	0	0
ACSS2	2849	2076	2281	2133	2389	2030	2019	2463
RAD1	805	620	802	656	864	985	885	1082
KAT2A	2233	1924	2504	1709	2709	2456	2635	2760
KIAA1191	2837	2363	2809	1853	2791	2953	2895	3097
BRIX1	5083	4781	4865	4037	6098	5186	5595	6131
ESRP2	4	0	0	0	0	0	0	0
SIMC1	1473	1116	1462	1032	1398	1405	1463	1551
ENSGALG00000003378	1359	1157	1403	985	1635	1369	1383	1491
HERC1	32163	27246	30473	24472	32845	27877	30964	31280
KPNA6	9078	8190	8661	7379	9648	8449	8775	9837
LSM4	5403	4477	5357	4042	5485	4645	5089	5143
ENSGALG00000003387	507	461	636	424	730	577	652	600
EIF2AK1	2676	2324	2463	1974	3138	2822	2787	3123
SBNO1	32757	28210	33100	24263	34994	32640	35437	34540
NFATC3	5083	4372	4858	3754	5119	4485	5324	5250
RHOT1	6619	5616	6029	4759	6921	6752	6973	6897
ADAM9	25863	20525	23264	18367	24438	20823	22505	22896
AIMP2	4497	4018	4637	3533	5111	4724	5127	5067
ZNF385C	0	0	0	0	0	0	0	0
BSDC1	4251	3943	4737	3760	4753	4505	4745	4935
RP1-27O5	1379	912	685	939	1397	508	1269	1313
ENSGALG00000003409	2910	1926	2469	2160	2798	2283	2348	2637
ENSGALG00000003412	6073	4477	5331	4066	5185	4166	4801	4997
FAM160A2	740	569	712	551	711	734	588	857
ENSGALG00000003419	3437	2846	3554	2569	3581	3273	3442	3398
ZBTB8A	567	386	427	384	614	590	516	558
LMX1A	0	0	0	0	0	0	0	0
GALR1L	0	0	0	0	0	0	0	0
RHBDL3	0	4	12	4	0	4	0	6
USP3	4341	4030	4508	3280	4799	4377	4488	4742
ENSGALG00000003428	6943	5366	6606	4889	6420	6334	7150	6833
PBX1	4389	3826	4301	3314	4313	3766	4193	4312
PMS2	2651	2050	2383	1914	2648	2297	2273	2378
AGXT2	0	0	0	5	4	0	2	0
DPEP2	4	0	0	0	0	0	0	0
C17orf75	3989	3193	3611	2553	3776	3361	3670	3796
PGC	90	53	58	51	106	99	113	95
NUF2	4599	3589	4136	3449	4397	3868	3970	4160
PLEKHM2	18937	17514	20595	13400	18933	20568	21826	21053
GTF3C5	2840	2384	2923	2018	3285	2893	3126	3268
LRRC52	111	111	103	145	114	99	57	97
MGST3	1119	836	964	859	1155	932	853	864
PRLR	69	19	25	8	39	11	0	15
FRS3	1230	1025	1085	976	1306	945	1065	1132
ZNF207	16792	14739	16125	12063	16722	16023	17326	17517
CA12	1	0	0	4	0	0	8	0
CNP	4823	3624	4242	3268	4409	4324	4487	4371
CCZ1	3673	2935	2985	2724	3793	3052	3308	3881
USP49	2904	2362	2447	2369	3111	2282	2586	2832
OCM	0	2	0	0	0	0	0	0
ENSGALG00000003464	69	101	72	35	108	78	106	92
ENSGALG00000003466	0	0	0	0	0	0	0	0
BYSL	5015	4348	5319	4112	6040	5708	5953	5361
ZMAT4	0	0	0	0	12	0	0	0
VWC2L	0	0	0	0	0	0	0	0
SFRP1	27	19	8	26	8	12	12	26
MED20	2822	2513	2864	1955	3141	3066	3086	2806
ACLY	26221	21596	25621	19657	26954	24541	25881	26587
ERN1	4598	4105	4612	3568	5251	4785	5124	5038
GFI1B	4	0	0	2	0	0	0	0
GOLGA7	12867	11650	13119	9691	13674	13533	13547	13716
BARD1	2447	2181	2540	1819	2543	2535	2746	2695
CCND3	1741	1505	1596	1293	1673	1468	1668	1816
RAB8B	1742	1428	1702	1271	1905	1399	1799	1834
PPP1R3E	13622	12145	14037	10155	15614	15622	16493	16495
ALDH9A1	7347	5612	6440	4866	6897	6211	6929	6392
TEX2	1096	946	932	725	1115	1009	1077	920
TAF8	1028	869	710	724	964	694	743	775
MAST3	991	876	822	615	999	797	774	892
ENSGALG00000003500	523	479	518	404	529	498	607	575
MYBL2	6824	5593	6481	5387	6780	6487	7072	6731
LACTB	824	799	904	721	1144	919	890	958
TECPR1	1700	1361	1437	1306	1743	1464	1499	1711
SPACA9	45	45	48	33	27	42	76	58
UCK2	2999	2340	2652	1959	2790	2718	3253	3094
SPINK7	0	0	0	0	0	0	0	0
ZBTB8OS	5567	5119	5300	4167	6375	5772	5635	5647
GPAT4	13686	11230	12177	10313	13645	11524	12541	12826
ENSGALG00000003519	0	0	0	0	0	0	0	0
POLG2	846	671	800	598	861	696	685	815
TPM1	34805	28685	32253	26457	39778	26632	31794	35311
RBBP4	66185	56820	64670	50511	70366	66278	70730	71178
IFT52	3806	3265	3623	2742	4638	4020	3968	4478
TUBGCP2	3619	2539	2853	2507	3306	2799	2790	3407
ARRDC2	328	338	415	301	483	423	483	430
SYNC	3303	3268	4134	2676	3710	3840	4403	4101
DDX5	82036	67162	73408	60208	85611	72560	75088	79620
ZNF511	782	491	588	471	573	683	579	643
KLHL11	966	864	898	667	988	918	1021	758
SGK2	0	0	0	0	0	0	0	0
KIAA1522	7133	6891	7671	5373	7475	7986	8386	8297
CEP95	1370	1296	1214	1087	1651	1262	1221	1413
CFAP77	0	0	0	0	0	0	0	0
SKP2	9588	8520	9233	7203	9999	9059	9859	10053
BAIAP2L1	408	411	418	301	448	385	422	384
MTG1	1138	938	1101	852	1058	1075	1133	1186
ARHGAP40	19	16	0	0	8	10	16	7
ABCA12	31	15	8	34	8	44	10	22
OPTC	0	0	0	0	0	0	0	0
ENSGALG00000003557	0	21	2	0	6	21	0	13
NADK2	1732	1493	1618	1374	1867	1338	1584	1511
ACTR5	1308	1021	1206	990	1604	1269	1390	1401
SLC6A2	6	0	6	10	4	7	0	0
NPTX2	110	85	83	79	101	75	113	140
YARS	13650	12177	14226	10493	15146	14258	15494	15093
SMURF2	3618	3334	3368	2712	3781	3538	3771	3768
FNDC5	0	2	7	4	0	0	2	4
PPP1R16B	570	489	543	465	601	498	543	525
TMEM130	190	157	156	133	178	177	137	210
ATIC	7995	6142	6812	5571	7831	6275	6284	7182
ENSGALG00000003572	4291	3720	4215	3116	4748	4365	4445	4713
HPCA	12	0	0	8	4	25	4	17
LPCAT2	10732	9138	10522	7897	11133	10442	10943	11669
ENSGALG00000003575	1965	1632	1834	1634	2043	1993	2103	2227
FN1	152518	114642	128109	114303	147025	105925	114368	127821
MMP2	18962	14756	16302	13325	17895	13930	14129	15321
SLC1A3	8	11	0	26	27	8	19	7
KPNA2	41811	34910	39427	31474	43267	38703	39703	42956
IRX5	41	65	51	55	69	39	77	61
VTN	0	0	5	0	2	27	0	0
ENSGALG00000003590	56	13	36	85	62	45	80	40
ANK1	146	154	209	176	195	134	154	69
ENSGALG00000003595	0	0	4	0	0	0	5	3
TRRAP	15507	14300	16186	11976	16950	16151	17603	17184
AK2	10237	8944	10007	8233	11453	11241	11250	11795
ATP2B4	12373	10379	11936	9030	11460	10600	11633	11498
RPGRIP1L	634	364	454	367	536	520	464	499
SLC46A1	248	233	209	195	206	253	267	251
ENSGALG00000003605	14608	13005	14321	11347	15847	12928	15029	14994
AZIN2	553	526	485	459	624	467	504	539
KLHL10	63	66	152	52	106	102	125	94
NDUFS5	5243	4142	4496	3513	4711	4141	4458	4614
TLN2	3231	2279	2901	2408	3040	2777	2686	3105
CPLANE1	1969	1761	2002	1768	2152	2265	2254	2412
PTEN	4675	4226	4976	3609	5448	4741	5072	5346
FBLIM1	233	178	198	210	256	157	235	273
KAT6A	18884	16294	18654	14254	20660	17928	19717	19344
PDGFA	136	90	141	113	158	78	119	110
ENSGALG00000003644	0	15	0	0	9	12	0	0
ENSGALG00000003645	1299	949	1211	936	1168	1149	1247	1052
SLC13A2	0	0	0	0	0	0	0	0
SVIP	0	0	0	0	0	7	0	0
NOL11	6761	6630	7097	5485	7878	7359	7555	8197
NT5C3B	1301	1132	1371	989	1454	1367	1563	1542
ATAD1	3896	3558	3702	2933	4162	3728	3955	4129
GAS2	0	0	0	0	0	0	0	0
UNC119	361	309	324	240	421	277	309	307
DHX35	1233	1077	1118	995	1161	1203	1462	1348
FANCF	436	424	380	328	461	385	471	504
SETX	13546	11853	13109	9959	13554	12891	13478	13547
RBL2	3893	2964	3603	2802	3783	3047	3488	3469
PIGS	2648	2121	2225	1765	2387	2276	2461	2583
MAFB	124	172	177	124	178	207	178	194
UBLCP1	4062	3158	3575	2817	4310	3579	3684	3935
DHTKD1	1001	769	753	731	966	873	743	969
PRKAR1B	1360	1242	1418	1078	1630	1113	1353	1425
NTNG2	445	376	458	297	443	488	357	348
TOP1	21230	17721	20463	15382	22650	19758	19933	21100
ARL6IP4	6736	5601	6376	4648	7098	5478	6069	6504
MED27	2744	2227	2686	2057	2762	2410	2882	2944
ENSGALG00000003684	386	363	278	311	410	421	365	434
OGFOD2	1139	868	1160	739	1220	1077	750	1063
NUP155	14854	13254	14561	11301	16428	14678	15603	16131
PAPSS2	19	15	5	19	53	18	50	26
KRT14	576	276	416	365	474	269	373	298
RNF145	2536	2036	2112	1724	2516	2129	2304	2258
MACF1	89187	71451	81538	66868	85290	77376	85895	84152
MINPP1	981	680	848	661	829	686	816	769
ENSGALG00000003696	2883	2672	3069	2194	2981	3093	3142	2928
EBF1	2686	1872	2186	1716	2222	2210	2417	2503
SGMS1	1554	1451	1722	1232	1714	1811	1774	1810
CLINT1	17481	14821	16578	13173	18787	16903	16725	18241
USE1	2279	2106	2314	1808	2362	2122	2332	2525
VPS13C	5853	4852	5382	4334	5483	4507	5207	5378
WDR70	3759	3222	3245	2844	4083	3671	3768	3779
PLAT	4715	4126	4736	3467	4515	4008	3994	4347
RAPGEF1	14346	11956	13929	10469	15597	14218	14800	15357
ENSGALG00000003713	248	166	208	105	115	160	153	187
GDNF	48	43	34	51	51	27	47	47
MYO9B	24259	21783	22034	18051	27554	24707	26726	26085
FANCD2	4622	3964	4464	3269	4469	4533	4423	4629
THG1L	1854	1379	1710	1240	1906	1762	1762	1856
EGFLAM	14198	10790	11545	9899	13371	10432	11475	11525
HAUS8	1908	1724	1881	1395	1916	1826	1879	1955
FBXO42	2848	2925	4727	2396	3521	3215	3405	3194
UCK1	9175	6960	8295	6823	8892	7234	7762	8264
LIFR	3231	2181	2746	2281	2616	2337	2591	2892
SZRD1	5850	4955	5717	4138	6050	6006	6612	6434
ABCB9	351	364	318	231	334	344	330	289
EMC3	5609	5121	5207	3841	5685	5609	5168	5366
MYO18A	12445	10028	11845	9510	12697	10770	11610	12344
CPAMD8	1213	818	964	881	1061	847	926	893
VPS37B	1978	1279	1441	1476	1954	1541	1694	1919
ADAM19	19	5	24	19	19	4	8	24
NECAP2	2843	2406	2433	1686	2863	2583	2700	2961
ENSGALG00000003747	20033	16304	18536	14906	19651	18086	18938	18774
ANO5	17554	23543	31160	20799	29195	25144	18307	29466
PLCG1	4721	4075	4277	3677	4688	4248	4483	4252
ENSGALG00000003751	12	0	19	0	4	0	4	12
CYLD	1089	833	875	713	986	932	964	1064
POMT1	2757	2129	2361	1810	2347	2089	1797	2576
MREG	203	205	208	216	190	253	275	243
RORA	23	33	48	48	58	81	77	33
A1CF	4	4	12	0	6	12	0	0
KIAA0100	4299	3768	4227	3426	4251	4177	4678	4376
NKD1	8	24	12	38	19	31	20	23
ANXA2	105468	77911	90753	75272	103159	86326	87618	94923
SIN3B	5181	4432	5240	3785	5235	5532	5741	5277
ATP13A2	3684	3237	3596	2833	3902	3658	3277	3789
RICTOR	5588	4533	5275	3993	5709	4764	5176	5225
NELL1	10	12	8	4	8	8	12	0
TMEM38A	1766	1563	1805	1268	1802	1613	1994	1739
SUN1	7961	6010	6749	5659	7854	6122	6559	7324
BRD7	7632	6199	7007	5605	7919	6933	7321	7090
BNIP2	5385	4378	5049	4087	5434	4697	5441	5456
ENSGALG00000003789	27	25	18	14	16	25	49	30
FYB	13	10	19	0	36	21	11	19
GTF2A2	2431	2123	2140	1817	2535	2178	2225	2633
SLC35E1	5884	4684	5458	4345	5661	5596	5773	5921
DENR	6665	5974	6418	4790	6647	5982	6261	6842
GET4	8160	7250	7871	5809	8670	8318	8802	8849
USP4	10069	9195	10055	7714	10872	10140	10632	10904
PABPC4	2330	2218	2518	1791	2679	2671	2699	2720
OTUD7A	34	23	42	11	31	35	52	26
DAB2	3281	2401	2992	2275	2624	2110	2380	2378
ENSGALG00000003805	1873	1433	1720	1536	1912	1548	1680	1799
RHOA	71886	50000	56599	45760	63587	54494	57261	58245
GPN3	4556	4248	4553	3505	5078	4638	4716	5279
UBE2F	1942	1697	1772	1470	2112	1892	1777	2195
DKK1	0	0	0	0	0	0	0	0
RPN2	47395	39257	44921	35117	46437	42763	43912	46298
NT5C1A	0	14	2	14	9	19	15	4
CYFIP2	19	0	0	11	4	8	8	0
ENSGALG00000003819	101	93	74	87	96	92	88	92
ARPC3	9302	7110	7875	6693	8612	7624	7825	8256
RAMP1	27	35	13	18	35	26	40	0
CHERP	11964	10371	11912	9011	13111	12224	12775	12935
ANAPC7	5323	4725	5208	3752	5753	5445	5698	5919
HPCAL4	15	34	19	21	3	19	21	17
TEX264	3722	3158	3755	2830	3650	3248	3407	3645
CACNA1E	0	0	0	0	0	0	0	0
ENSGALG00000003836	36	11	28	14	19	14	45	11
ADCY7	1335	1281	1416	1069	1334	1286	1392	1269
ENSGALG00000003838	4	0	2	0	4	0	3	11
GRM2	0	4	4	0	0	0	20	4
ENSGALG00000003841	139	195	166	133	194	222	207	144
GHRH	27	23	13	18	9	13	10	22
MKNK2	1547	1137	1268	1139	1559	1480	1607	1481
TRPM1	24	29	41	54	34	53	61	51
TRIT1	1116	928	1151	784	1291	1004	1179	1208
IFT81	2330	2136	2600	1790	2846	2618	2817	2842
SRC	2432	975	2303	899	1506	1191	1984	2596
ENSGALG00000003857	0	0	9	0	0	0	0	0
KRT222	0	0	4	0	0	0	6	0
MID2	8	0	4	15	0	0	16	0
HERC4	3745	3286	3586	2643	3877	3565	3960	3982
LRRFIP1	3216	2606	3060	2122	3101	2526	2857	2812
P2RX7	594	432	465	416	602	514	519	506
FIBCD1	7	8	9	0	0	12	12	13
MED7	1235	1220	1321	1117	1681	1240	1396	1428
ABL1	28076	23303	27101	20379	28829	26741	28823	28170
TIMD4	16	18	16	4	26	12	24	21
PIN4	1329	1216	1329	1065	1415	1358	1237	1276
MFSD2A	21481	17607	19836	15680	20483	18014	18613	20838
STX10	1529	1337	1763	1200	1725	1555	1756	1871
ERCC6L	5916	5528	5708	4536	5714	6012	6342	6073
SMARCE1	13325	11000	12533	9917	14572	12693	13297	14187
MTMR10	6882	5699	6530	5372	7255	6125	6775	7032
ENSGALG00000003885	0	3	0	0	0	0	4	0
SGCD	226	123	119	127	167	105	141	139
ZNF423	2536	1995	2787	1718	2270	2252	2354	2438
XPR1	3764	3119	3885	2785	4034	3650	3882	3947
PRDM12	0	2	0	0	0	0	0	2
RAB17	0	0	0	4	0	0	0	0
P2RX4	207	201	180	145	179	208	222	210
MLPH	0	8	0	4	5	17	11	0
MPHOSPH10	6218	5183	5843	4270	7099	5828	6127	6724
N4BP1	2159	1876	1934	1853	2446	2005	2565	2310
SLC6A5	22	19	17	0	19	21	4	10
PIGT	9208	8344	8576	7350	9947	8540	8976	8351
CACNG5	4	0	0	6	0	12	4	0
MCEE	261	231	251	227	268	200	185	181
CALR3	56	89	70	40	72	95	105	130
SIAH1	1479	1222	1294	1170	1674	1557	1644	1658
MRPL22	2459	2343	2421	977	2833	2525	2490	2866
ENSGALG00000003920	2955	2476	3230	2325	3174	3024	3501	3266
DBNDD2	168	129	134	141	113	153	117	242
TOP2A	52823	45164	51219	39882	54937	52195	52148	51908
COL6A3	42588	32598	39071	30034	38767	32860	36008	35771
ACBD6	2741	2278	2683	2247	2816	2546	2780	2591
MYPN	19	13	0	23	15	0	37	19
LHX3	0	0	0	0	0	0	0	4
SYS1	1394	1282	1325	956	1377	1219	1495	1448
APBA2	374	317	352	262	450	261	259	303
SDC4	5886	4545	5478	4426	5920	5412	5660	5772
QSOX1	864	781	727	749	888	590	765	869
PBLD	738	729	528	475	707	688	566	714
PPT1	6132	5001	5523	4579	6166	5411	5749	5622
GEMIN5	5417	4755	5444	4134	5882	5749	5659	6170
KLF2	2128	1757	1900	1338	2581	1780	2003	2116
FUBP3	11292	9299	10932	8760	11839	10432	11191	11112
LONP2	2369	1990	2407	2033	2601	1984	2145	2275
FAM189A1	1268	1112	1004	913	1464	1217	1464	1460
HNRNPH3	22734	19719	21483	17347	25583	21637	23366	24194
ALAS1	2584	2424	2830	2220	3271	3029	3297	3354
CNOT8	4851	3928	3952	3507	4876	4404	4321	4774
RBPJL	6	0	0	3	11	11	27	17
ENSGALG00000003955	4879	4468	4978	4017	5299	4816	5579	5220
PRMT3	2908	2700	2656	2222	3078	2737	2777	3217
AP1M1	9311	8361	9257	6159	8868	8677	8983	9329
LEUTX	0	0	0	0	0	0	0	0
RPL23A	27768	24276	25944	21143	30143	29809	29412	31588
EMC1	20524	18387	20677	15474	21977	21782	23975	22993
FAXDC2	590	671	650	546	926	640	759	719
TLCD1	4929	3977	4465	3490	4474	3989	4767	4204
BCORL1	1272	918	1192	736	1172	1041	1119	1131
TWF2	12525	10761	12126	9978	12774	12186	12514	13135
CIB3	18	8	0	0	24	19	9	8
NEK8	296	217	252	302	407	319	356	271
IQCA1	0	0	0	0	0	0	0	0
TARSL2	3835	3787	3856	3150	4683	3654	4004	4585
PITHD1	1592	1352	1378	1181	1349	1332	1621	1585
TRAF4	112	130	82	133	117	107	186	135
ENSGALG00000003990	308	316	346	253	412	364	338	360
MRTO4	5478	4866	4902	4039	5852	5275	5616	5565
ERAL1	1114	1077	1076	908	1353	1363	1402	1552
NAV2	562	396	493	397	629	456	445	501
LYPLA2	10748	9100	10064	7816	11152	10466	11518	11048
AIFM1	5506	4542	4628	3997	5875	4593	5178	5500
PHKB	1621	1357	1334	996	1534	1141	1352	1301
AKR7L	2929	2435	2966	2047	2733	2578	2925	2730
ENSGALG00000004009	4	15	4	0	0	0	0	0
TOR1AIP2	3214	2571	2897	2390	3320	2658	3001	3014
MARS2	1006	818	970	643	1067	1050	1105	1232
MATN4	11	0	0	0	10	7	0	8
GALNT10	376	312	330	277	464	327	305	350
CAPZB	24394	19825	22798	17828	24204	21648	22207	23728
CRYBA1	60	51	26	25	62	42	20	53
DNA2	2653	2339	2475	2087	2818	2513	2515	2709
ADAL	1315	1146	1360	975	1309	1047	1078	1211
MINOS1	3198	2828	2897	2437	3518	2985	3255	3490
MFAP3	8462	6544	7570	6278	8688	7134	7613	8266
NUFIP2	1098	931	1186	843	1287	1214	1438	1557
CSRP3	0	0	0	0	0	0	0	0
AGAP1	3234	2616	3109	2290	3016	2871	2850	3088
LARP6	1334	1086	1256	990	1361	1128	1137	1086
GALE	6789	5308	6477	4838	7011	6399	6875	6987
PTPRS	19748	15503	21867	14008	21390	18002	17562	20759
ITFG1	3755	2970	3411	2612	3872	3445	3582	3860
GPR107	8071	7008	7957	6057	9294	7960	8054	8466
C7orf50	864	582	785	570	950	841	835	810
HMGCL	2769	2749	2804	2435	3014	3292	3211	3060
GPR146	1445	1225	1246	1007	1337	1190	1308	1169
LRRC49	483	420	531	367	549	485	468	499
SLC25A14	1346	1067	4986	951	1524	1301	1394	1351
GPER1	0	6	8	0	12	0	0	8
SLC25A16	1284	1129	1471	1023	1483	1372	1466	1507
HTR6	59	41	61	69	54	18	42	46
FAM114A2	2896	2406	2608	2099	2800	2858	3158	2830
GPR119	7	18	40	8	19	26	19	28
MICALL2	6132	4523	5388	4373	5658	4735	5418	5224
NETO2	4	8	26	0	19	4	30	27
KCNS1	450	278	313	282	347	399	419	393
ENSGALG00000004078	0	0	0	0	0	0	0	0
ENOX2	4557	3892	4410	3551	4771	4179	4540	4585
TMCO4	576	405	472	437	535	364	381	497
TAOK1	6289	5300	5940	4839	6401	5830	6496	6508
GRIA1	0	0	0	0	0	0	0	0
ZDHHC13	2941	2608	2648	2454	3058	2685	2452	2920
THSD4	3744	3286	3592	2756	3986	3529	3791	3903
FNBP1	11588	9718	11604	7890	11457	9917	11531	11195
TBX22	0	0	8	0	4	0	8	0
CHRNA7	0	0	0	0	0	0	0	0
LRRC38	187	195	158	139	170	116	112	117
STK4	9292	8266	9064	6815	9623	9146	9581	9395
NMUR2	0	0	0	0	0	0	0	0
C1orf158	0	0	0	0	0	0	0	0
FAM81A	0	18	9	18	38	8	42	28
INTS1	12288	10724	12719	10000	13180	12313	13432	13265
DHCR7	7264	6454	8161	5389	7525	7874	8303	7956
ITM2A	21493	16616	18087	14862	19011	17085	18377	17599
ENSGALG00000004108	3758	3255	3574	2940	4133	3876	3900	4343
ENSGALG00000004110	3170	3004	3259	2286	3546	3393	3556	3581
GPR174	0	0	0	0	0	0	0	4
FUCA1	5	13	10	5	3	11	19	1
ENSGALG00000004113	32	25	11	27	8	8	8	12
DNAJA2	10543	8867	10173	7926	10964	9782	9959	10690
TRPM8	0	8	0	0	0	12	0	12
CNR2	15	31	36	9	40	23	40	37
LPAR4	0	0	0	0	0	0	4	0
PNRC2	22072	19045	21784	16321	24107	20672	21890	22433
PABPC1L	326	269	394	312	360	444	363	293
ENSGALG00000004127	59	68	40	51	49	40	75	21
CYSLTR1	29	38	51	10	17	12	71	44
SPP2	0	0	0	16	0	4	0	0
SRSF10	8102	7325	8047	6236	9033	7837	8572	8983
GLRA1	12	11	0	8	10	15	13	20
SH3BP4	1643	1129	1310	1116	1549	1235	1274	1426
LBFABP	2	3	2	0	10	0	0	4
YWHAB	43585	37520	42258	32477	46614	42080	44564	45491
ENSGALG00000004144	9393	8849	9273	7037	11054	9680	10820	10835
RIMS4	46	17	19	28	24	21	20	17
MYO1E	2825	2060	2521	1843	2885	2313	2299	2827
C9orf78	5041	4696	4922	3683	5324	5509	5256	5679
NADSYN1	1457	1127	1009	1165	1432	1234	1174	1335
MYOM3	8	17	0	2	12	10	7	3
KIF1BP	2418	1880	2142	1986	2309	2000	2228	2271
G3BP1	15998	13340	15228	12192	16943	14826	16755	16102
CCNB1	19062	15536	15659	12529	16919	16766	15215	19390
SLC16A6	551	613	585	491	672	516	503	731
NPHS2	0	0	0	0	0	0	0	0
TOR1A	6362	5252	6499	4375	6319	6100	6774	6554
VPS51	1636	1400	1616	1089	1640	1486	1661	1554
ENSGALG00000004167	0	0	0	0	0	0	0	0
FEM1A	3808	3218	3648	2760	4036	3637	3897	4014
ENSGALG00000004169	13175	11212	12687	9654	13463	12053	13002	13222
ADA	1629	1173	1593	1105	1453	1389	1357	1338
RNF111	4592	3880	4668	3605	4645	4476	4747	4942
BET1L	2516	1960	2242	1751	2432	2397	2644	2490
ENSGALG00000004173	8	11	0	0	4	2	0	0
VPS26A	5128	4559	5350	4020	6017	5345	5754	5513
ATOX1	3049	2548	2906	2530	3420	2921	2940	3014
ANAPC5	6310	5247	5727	4538	6289	5439	6185	5946
TOR1B	4759	3863	4555	3214	4600	4345	4629	4266
SPARC	67955	50857	59520	47482	57924	51475	54301	56040
NSRP1	4655	4107	4740	3039	5007	4182	4506	4725
MAFK	2465	2118	2372	1812	2794	2428	1307	2683
RNF34	5726	4852	5661	4396	6385	5429	5387	6138
RIC8A	1619	1980	1607	1264	1650	1851	2256	1633
ENSGALG00000004192	4948	4150	4894	3755	5069	4552	5016	5110
ARSG	317	329	276	236	390	298	281	386
KIF4B	28229	24234	27706	21010	29607	27517	29331	28663
UGT1A1	0	0	7	0	8	11	4	4
SUPV3L1	2922	2761	2842	2107	3280	3323	3123	3370
PDZD11	3466	2696	1378	2471	3198	3392	3382	3158
TMEM184A	95	74	73	81	107	74	101	77
DPP9	9959	8743	9892	7564	10250	9561	9896	9986
PSMG3	1381	1060	1369	925	1462	1133	987	1439
MINDY2	3078	2652	3023	2360	3101	3075	3228	2882
SOAT1	3160	2396	2794	2205	2536	2459	2564	2639
ELFN1	0	11	19	0	4	12	8	27
ADAM10	7569	6106	7214	5578	7490	6482	7194	7422
WIPI1	7759	5830	6883	6071	7606	6188	6553	6896
TOR3A	962	885	1039	580	930	1003	1137	886
SERINC3	15906	13518	14807	11215	14967	13611	14472	15125
IL22RA1	569	459	459	422	635	399	508	500
HK1	33090	27142	30343	24055	33514	28946	31713	32491
MAD1L1	4309	3412	3895	3351	4354	3717	3862	3996
KDM2B	3726	3038	3488	2909	3494	3351	3857	3596
FAM20B	3720	3040	3756	2562	3800	3623	3827	3755
USP40	967	1066	967	843	1231	927	1144	1186
LIPC	0	0	0	20	0	0	0	0
ENSGALG00000004231	1780	1444	1575	1317	1701	1447	1475	1642
PGGHG	602	469	578	447	523	370	510	471
TRAF3IP1	1521	1253	1334	1276	1568	1315	1083	1239
PRKAR1A	30405	25808	30156	22151	31502	28718	30335	30401
MRM2	509	518	545	458	566	624	483	620
IFITM5	46	69	44	33	26	28	36	31
ORAI1	2953	2402	2752	2139	2794	2539	2678	2722
ENSGALG00000004243	0	4	0	0	0	0	0	0
TTPAL	2034	1680	1996	1536	2095	2136	1931	2182
NUDT1	1800	1301	1624	1283	1854	1667	1586	1736
SLC6A4	3779	2604	3480	2485	3358	3112	3585	3028
MORN3	52	67	43	56	33	53	41	92
TACR2	36	13	50	11	46	50	54	54
GRHL3	392	196	343	287	420	242	331	372
ENSGALG00000004250	789	759	941	549	986	972	911	920
ARR3	13	7	16	14	14	3	2	7
ENSGALG00000004252	10	4	8	9	16	7	0	23
TMEM120B	1935	1814	1770	1598	2383	2083	2274	2162
SNX8	6326	5468	5896	4669	6641	5758	6252	5895
TSPAN15	12	4	12	0	15	23	8	16
BLMH	7433	6303	7112	5542	7502	6547	6711	6617
ENSGALG00000004260	0	0	0	0	0	0	0	0
AQP9	0	0	0	0	0	0	0	0
TMIGD1	0	0	8	0	20	0	0	0
MYDGF	3562	2716	3000	2554	3615	3103	2990	3536
TNFAIP8L1	2647	2062	2465	1821	2515	2190	2520	677
SIGIRR	0	0	0	0	0	0	0	0
NIPAL3	7944	6942	7272	5671	8464	7729	8022	8183
ALDH1A2	22	55	58	21	33	32	54	58
ASB1	331	281	299	238	243	246	271	284
RALGPS2	1509	1040	1249	1025	1607	1206	1241	1364
TWIST2	12	0	16	0	4	0	0	6
CHST12	488	398	413	350	575	355	361	420
GRIFIN	0	0	0	0	0	0	0	0
ENSGALG00000004280	0	0	0	0	0	0	0	4
RCAN3	6993	5511	6002	5050	6700	5823	6256	6178
HNF4A	4	0	0	0	0	6	0	0
COL13A1	0	0	0	0	0	0	0	0
HDAC4	1309	1230	1289	1218	1281	1283	1441	1492
ANGPTL1	0	0	0	0	0	0	0	0
ENSGALG00000004293	0	0	0	0	0	0	0	0
CGNL1	447	361	368	343	442	267	414	336
CPD	15707	13844	16012	11537	15071	14915	16731	16437
DNAH1	50	0	12	59	85	61	10	125
PTDSS2	1952	1575	1951	1574	1987	1870	1833	2028
NDUFA10	6581	5808	6228	4818	7284	5678	6314	6187
TCF12	28727	21914	25265	20774	28941	24211	17014	28284
SYT12	13	27	33	29	33	35	31	36
GDAP1L1	79	54	111	94	160	116	111	64
TTYH3	1826	1354	1547	1324	1673	1383	1567	1617
ENSGALG00000004311	3062	2416	3008	2154	3190	3054	3044	3204
NUDT13	351	258	312	252	331	240	270	264
FAT2	4	0	0	3	0	8	3	0
OSER1	2347	2065	2320	1704	2628	2662	2690	2797
ENSGALG00000004322	43	58	80	49	63	67	71	70
RASAL2	1031	734	908	629	834	834	902	813
SETD1A	4489	3512	4622	3141	4415	3990	4440	4017
P4HA1	19847	15789	17395	14516	20248	16821	17961	17901
GOSR1	3018	2492	2579	2197	3236	2642	2962	3058
IGHMBP2	2068	1676	1832	1500	2113	1933	1950	2123
ENSGALG00000004329	5406	4528	5226	4210	4680	4781	5096	4514
PLA2G12B	0	0	0	0	0	0	4	0
ABCA5	1450	1216	1331	1073	1220	993	1118	1233
MYLK3	381	355	345	201	378	380	372	418
INPPL1	30	15	4	4	0	8	27	12
[truncated: 21,911 more rows]

## Sheet: Sheet1
gene_id	chr	start	end	strand	gene_name	transcript_id	GO	KEGG	KO_ENTRY	EC	Description	trans_type	FPKM.k1	FPKM.k2	FPKM.k3	FPKM.k4	FPKM.g1	FPKM.g2	FPKM.g3	FPKM.g4	count.g1	count.g2	count.g3	count.g4	count.k1	count.k2	count.k3	count.k4
ENSGALG00000000003	chr1	20328226	20347898	+	PANX2	ENSGALT00000000003	GO:0002931(response to ischemia);GO:0005737(cytoplasm);GO:0005886(plasma membrane);GO:0005921(gap junction);GO:0015267(channel activity);GO:0016021(integral component of membrane);GO:0055085(transmembrane transport)	NA	NA	NA	pannexin-2 isoform X1 [Gallus gallus]	protein_coding	0.0001	0.0001	0.0001	0.0001	0.0001	0.0001	0.0001	0.0001	0	0	0	0	0	0	0	0
ENSGALG00000000011	chr6	32362856	32366096	-	C10orf88	ENSGALT00000000012	GO:0042802(identical protein binding)	NA	NA	NA	uncharacterized protein C10orf88 homolog isoform X2 [Gallus gallus]	protein_coding	17.096	16.4933	16.049	16.9228	14.8198	15.3741	14.8764	13.7913	1317	1133	1245	905	1553	1326	1366	1476
ENSGALG00000000038	chr11	1969779	1971563	+	CTRB2	ENSGALT00000000051	GO:0004252(serine-type endopeptidase activity);GO:0006508(proteolysis)	NA	NA	NA	chymotrypsinogen 2-like precursor [Gallus gallus]	protein_coding	0.0001	0.073508	0.0001	0.0001	0.0001	0.0001	0.062626	0.0001	0	0	4	0	0	4	0	0
ENSGALG00000000044	chr14	13962836	13964455	+	WFIKKN1	ENSGALT00000000059	GO:0001501(skeletal system development);GO:0004867(serine-type endopeptidase inhibitor activity);GO:0005576(extracellular region);GO:0010951(negative regulation of endopeptidase activity);GO:0032091(negative regulation of protein binding);GO:0043392(negative regulation of DNA binding);GO:0048747(muscle fiber development);GO:0060021(palate development)	04610(Complement and coagulation cascades)	K03909	NA	WAP, Kazal, immunoglobulin, Kunitz and NTR domain-containing protein 1 [Gallus gallus]	protein_coding	0.013558	0.0001	0.072224	0.0001	0.0001	0.0001	0.036724	0.046859	0	0	4	4	2	0	8	0
ENSGALG00000000048	chr25	482603	488101	+	ENSGALG00000000048	ENSGALT00000046364;ENSGALT00000000063;ENSGALT00000105435	GO:0005524(ATP binding);GO:0015991(ATP hydrolysis coupled proton transport);GO:0033180(proton-transporting V-type ATPase, V1 domain);GO:0046034(ATP metabolic process);GO:0046961(proton-transporting ATPase activity, rotational mechanism);GO:0046961(proton-transporting ATPase activity, rotational mechanism)	00190(Oxidative phosphorylation);04150(mTOR signaling pathway);04145(Phagosome);04145(Phagosome)	K02145	EC:3.6.3.14	V-type proton ATPase catalytic subunit A-like [Gallus gallus]	protein_coding	0.220552	0.423334	0.367828	0.453537	0.13565	0.254208	0.324385	0.145372	25	39	57	21	42	70	65	81
ENSGALG00000000055	chr4	60121988	60126244	-	LAMTOR3	ENSGALT00000083344	GO:0005085(guanyl-nucleotide exchange factor activity);GO:0005925(focal adhesion);GO:0032008(positive regulation of TOR signaling);GO:0034613(cellular protein localization);GO:0043547(positive regulation of GTPase activity);GO:0070062(extracellular exosome);GO:0071230(cellular response to amino acid stimulus);GO:0071986(Ragulator complex)	04010(MAPK signaling pathway);04150(mTOR signaling pathway)	K04370	NA	ragulator complex protein LAMTOR3 isoform X1 [Numida meleagris]	protein_coding	31.5348	34.0169	35.4097	32.0958	34.677	30.2886	32.7182	33.9117	3039	2201	2701	2194	2826	2696	2973	2761
ENSGALG00000000059	chr11	18842577	18845331	+	TUBB3	ENSGALT00000000074;ENSGALT00000053180	GO:0003924(GTPase activity);GO:0005200(structural constituent of cytoskeleton);GO:0005525(GTP binding);GO:0005634(nucleus);GO:0005737(cytoplasm);GO:0005874(microtubule);GO:0007017(microtubule-based process);GO:0007411(axon guidance);GO:0030424(axon);GO:0030425(dendrite);GO:0043025(neuronal cell body);GO:0070062(extracellular exosome);GO:0071944(cell periphery);GO:0071944(cell periphery)	04145(Phagosome);04540(Gap junction);04540(Gap junction)	K07375	NA	PREDICTED: tubulin beta-3 chain [Coturnix japonica]	protein_coding	0.105292	0.238074	0.415248	0.289218	0.196656	0.154323	0.102474	0.176111	25	16	12	16	14	27	49	35
ENSGALG00000000067	chr4	89868567	89871730	-	SPR	ENSGALT00000000092	GO:0004757(sepiapterin reductase activity);GO:0005654(nucleoplasm);GO:0005737(cytoplasm);GO:0006729(tetrahydrobiopterin biosynthetic process);GO:0006809(nitric oxide biosynthetic process);GO:0055114(oxidation-reduction process);GO:0070062(extracellular exosome)	00790(Folate biosynthesis)	K00072	EC:1.1.1.153	sepiapterin reductase [Gallus gallus]	protein_coding	15.7425	15.9916	14.6725	16.4361	14.7073	15.0776	15.253	16.2319	1681	1429	1642	1370	1840	1653	1606	1844
ENSGALG00000000071	chr1	190327368	190335382	+	ENSGALG00000000071	ENSGALT00000058813;ENSGALT00000000097	GO:0005634(nucleus);GO:0005737(cytoplasm);GO:0006915(apoptotic process);GO:0007050(cell cycle arrest);GO:0007050(cell cycle arrest)	NA	NA	NA	DNA damage-induced apoptosis suppressor protein isoform X2 [Gallus gallus];DNA damage-induced apoptosis suppressor protein isoform X1 [Gallus gallus]	protein_coding	4.21464	4.53806	4.71779	4.61653	3.69084	4.27949	4.27299	4.00135	923	887	1006	739	1076	1025	1130	1132
ENSGALG00000000081	chr16	2367597	2478250	+	IL4I1	ENSGALT00000000109;ENSGALT00000100365	GO:0016491(oxidoreductase activity);GO:0055114(oxidation-reduction process);GO:0055114(oxidation-reduction process)	00250(Alanine, aspartate and glutamate metabolism);00270(Cysteine and methionine metabolism);00280(Valine, leucine and isoleucine degradation);00350(Tyrosine metabolism);00360(Phenylalanine metabolism);00380(Tryptophan metabolism);00400(Phenylalanine, tyrosine and tryptophan biosynthesis);00400(Phenylalanine, tyrosine and tryptophan biosynthesis)	K03334	EC:1.4.3.2	L-amino-acid oxidase precursor [Gallus gallus]	protein_coding	0.0655428	0.107187	0.069178	0.0001	0.0001	0.0231143	0.0203462	0.0259617	0	4	4	4	14	20	14	0
ENSGALG00000000086	chr26	1113674	1120743	-	TIMM17B	ENSGALT00000000123	GO:0005654(nucleoplasm);GO:0005744(mitochondrial inner membrane presequence translocase complex);GO:0015450(P-P-bond-hydrolysis-driven protein transmembrane transporter activity);GO:0030150(protein import into mitochondrial matrix);GO:0031305(integral component of mitochondrial inner membrane)	NA	NA	NA	PREDICTED: mitochondrial import inner membrane translocase subunit Tim17-A [Coturnix japonica]	protein_coding	51.5295	54.799	53.1702	56.3713	49.125	50.3979	53.6524	51.7944	6184	5260	6362	4813	6632	6238	6411	6966
ENSGALG00000000091	chr1	194331748	194363395	+	INTS4	ENSGALT00000100955;ENSGALT00000000128	GO:0016180(snRNA processing);GO:0032039(integrator complex);GO:0032039(integrator complex)	NA	NA	NA	integrator complex subunit 4 isoform X2 [Gallus gallus]	protein_coding	14.9094	15.8167	14.4272	15.6363	12.8528	14.1216	14.0167	15.1816	2690	2450	2763	2345	3189	2994	2892	3212
ENSGALG00000000094	chr26	1106026	1112697	+	ADIPOR1	ENSGALT00000000132;ENSGALT00000093211	GO:0005886(plasma membrane);GO:0007186(G-protein coupled receptor signaling pathway);GO:0010906(regulation of glucose metabolic process);GO:0016021(integral component of membrane);GO:0019216(regulation of lipid metabolic process);GO:0019395(fatty acid oxidation);GO:0019901(protein kinase binding);GO:0031226(intrinsic component of plasma membrane);GO:0033211(adiponectin-activated signaling pathway…	04920(Adipocytokine signaling pathway);04920(Adipocytokine signaling pathway)	K07297	NA	adiponectin receptor protein 1 isoform X1 [Gallus gallus]	protein_coding	22.0311	24.6035	22.674	23.6792	22.7978	22.4352	22.4539	23.6957	3854	3145	3575	2958	3808	3761	3671	3930
ENSGALG00000000102	chr26	1099146	1102387	+	UBE2T	ENSGALT00000000141;ENSGALT00000063439	GO:0000209(protein polyubiquitination);GO:0003682(chromatin binding);GO:0005524(ATP binding);GO:0005634(nucleus);GO:0005737(cytoplasm);GO:0006281(DNA repair);GO:0006513(protein monoubiquitination);GO:0006974(cellular response to DNA damage stimulus);GO:0031625(ubiquitin protein ligase binding);GO:0035519(protein K29-linked ubiquitination);GO:0044314(protein K27-linked ubiquitination);GO:0051865(p…	03460(Fanconi anemia pathway);03460(Fanconi anemia pathway)	K13960	EC:2.3.2.23	ubiquitin-conjugating enzyme E2 T isoform X2 [Gallus gallus]	protein_coding	17.4211	20.6826	19.7007	18.6124	20.7943	19.2435	15.7316	19.9344	1302	999	928	922	1115	1171	1182	1144
ENSGALG00000000104	chr26	1089542	1098705	-	ENSGALG00000000104	ENSGALT00000000143	GO:0005634(nucleus);GO:0005829(cytosol);GO:0009646(response to absence of light)	NA	NA	NA	cryptochrome 4 [Gallus gallus]	protein_coding	0.979743	0.89064	1.14863	1.04806	1.14946	0.891598	1.10233	1.10472	161	103	145	114	140	113	154	144
ENSGALG00000000106	chr26	1079126	1090634	-	LRIF1	ENSGALT00000000145	GO:0000781(chromosome, telomeric region);GO:0005634(nucleus);GO:0005815(microtubule organizing center);GO:0006355(regulation of transcription, DNA-templated);GO:0042974(retinoic acid receptor binding)	NA	NA	NA	ligand-dependent nuclear receptor-interacting factor 1 [Gallus gallus]	protein_coding	10.7068	10.3531	10.8728	10.0144	10.5295	11.0495	10.2705	10.5016	2718	2365	2497	2001	2825	2417	2688	2537
ENSGALG00000000107	chr16	2482327	2491638	-	TRIM7	ENSGALT00000000149	GO:0005634(nucleus);GO:0005737(cytoplasm);GO:0008270(zinc ion binding)	NA	NA	NA	tripartite motif-containing protein 7 [Gallus gallus]	protein_coding	2.36779	2.51713	2.04198	2.54863	2.47894	2.76929	2.01515	2.29897	294	273	226	202	288	270	232	297
ENSGALG00000000109	chr18	9856717	9860064	-	AFMID	ENSGALT00000000158	GO:0004061(arylformamidase activity);GO:0005634(nucleus);GO:0005829(cytosol);GO:0019441(tryptophan catabolic process to kynurenine);GO:0034354('de novo' NAD biosynthetic process from tryptophan)	00630(Glyoxylate and dicarboxylate metabolism);00380(Tryptophan metabolism)	K01432	EC:3.5.1.9	kynurenine formamidase isoform X1 [Gallus gallus]	protein_coding	6.18592	5.97736	7.6357	6.17035	6.68552	5.83172	6.08799	6.93559	620	449	532	475	587	501	678	562
ENSGALG00000000112	chr4	1997678	2003292	-	PLP1	ENSGALT00000000161	GO:0005886(plasma membrane);GO:0006954(inflammatory response);GO:0010628(positive regulation of gene expression);GO:0014002(astrocyte development);GO:0016021(integral component of membrane);GO:0021762(substantia nigra development);GO:0022010(central nervous system myelination);GO:0042759(long-chain fatty acid biosynthetic process);GO:0043209(myelin sheath);GO:0048469(cell maturation);GO:0061564(a…	NA	NA	NA	PREDICTED: myelin proteolipid protein isoform X1 [Meleagris gallopavo]	protein_coding	0.065696	0.07606	0.0001	0.0001	0.0001	0.0001	0.0001	0.0001	0	0	0	0	12	12	0	0
ENSGALG00000000115	chr16	2492672	2494263	-	HEP21	ENSGALT00000000164	GO:0001775(cell activation);GO:0005576(extracellular region)	NA	NA	NA	hen egg protein 21 kDa precursor [Gallus gallus]	protein_coding	0.0001	0.0001	0.0001	0.0001	0.0001	0.0001	0.0001	0.0001	0	0	0	0	0	0	0	0
ENSGALG00000000120	chr22	421956	427810	+	BMP10	ENSGALT00000000169	GO:0005125(cytokine activity);GO:0005160(transforming growth factor beta receptor binding);GO:0005179(hormone activity);GO:0005615(extracellular space);GO:0007512(adult heart development);GO:0008083(growth factor activity);GO:0009986(cell surface);GO:0010596(negative regulation of endothelial cell migration);GO:0010613(positive regulation of cardiac muscle hypertrophy);GO:0010614(negative regulat…	04060(Cytokine-cytokine receptor interaction)	K22670	NA	bone morphogenetic protein 10 precursor [Gallus gallus]	protein_coding	0.0001	0.0001	0.0184	0.0001	0.0001	0.0001	0.0001	0.0001	0	0	0	0	0	0	3	0
ENSGALG00000000122	chr16	2525327	2529817	-	GNB2L1	ENSGALT00000000171	GO:0001891(phagocytic cup);GO:0001934(positive regulation of protein phosphorylation);GO:0005080(protein kinase C binding);GO:0005634(nucleus);GO:0005737(cytoplasm);GO:0005739(mitochondrion);GO:0005829(cytosol);GO:0006919(activation of cysteine-type endopeptidase activity involved in apoptotic process);GO:0007165(signal transduction);GO:0008200(ion channel inhibitor activity);GO:0008656(cysteine-…	05162(Measles)	K14753	NA	LOW QUALITY PROTEIN: cell division control protein 4 [Loxodonta africana]	protein_coding	313.755	319.93	316.682	313.982	309.52	306.374	297.491	314.757	44981	36919	40725	33769	46619	42048	44087	44793
ENSGALG00000000129	chr11	18820548	18838454	+	TCF25	ENSGALT00000000179	GO:0000122(negative regulation of transcription by RNA polymerase II);GO:0003700(DNA binding transcription factor activity);GO:0005634(nucleus)	NA	NA	NA	transcription factor 25 [Gallus gallus]	protein_coding	40.447	39.8547	38.0103	38.6323	38.5676	39.6352	35.0775	38.2003	5473	4664	4689	4002	5869	5115	5167	5382
ENSGALG00000000136	chr16	2558049	2560828	-	BLEC2	ENSGALT00000000188	NA	NA	NA	NA	lectin like natural killer cell surface protein [Gallus gallus]	protein_coding	0.0001	0.0001	0.120817	0.0001	0.0001	0.0001	0.0001	0.0001	0	0	0	0	0	0	8	0
ENSGALG00000000137	chr26	1678657	1680974	+	SNRPE	ENSGALT00000000190	GO:0000387(spliceosomal snRNP assembly);GO:0003723(RNA binding);GO:0005682(U5 snRNP);GO:0005683(U7 snRNP);GO:0005685(U1 snRNP);GO:0005686(U2 snRNP);GO:0005687(U4 snRNP);GO:0005689(U12-type spliceosomal complex);GO:0005697(telomerase holoenzyme complex);GO:0005829(cytosol);GO:0034709(methylosome);GO:0034715(pICln-Sm protein complex);GO:0034719(SMN-Sm protein complex);GO:0046540(U4/U6 x U5 tri-snRN…	03040(Spliceosome)	K11097	NA	PREDICTED: small nuclear ribonucleoprotein E [Ursus maritimus]	protein_coding	71.574	72.2419	63.7397	69.4182	65.5893	63.5483	65.274	68.8942	4216	3387	3953	3270	4704	4200	3925	4381
ENSGALG00000000141	chr16	2565094	2566926	-	BLB1	ENSGALT00000068635;ENSGALT00000070997	GO:0002504(antigen processing and presentation of peptide or polysaccharide antigen via MHC class II);GO:0006955(immune response);GO:0016021(integral component of membrane);GO:0042613(MHC class II protein complex);GO:0042613(MHC class II protein complex)	04514(Cell adhesion molecules (CAMs));04145(Phagosome);04672(Intestinal immune network for IgA production);05164(Influenza A);05168(Herpes simplex infection);05168(Herpes simplex infection)	K06752	NA	Major histocompatibility complex class II beta chain BLB1, (similar to HLA class II, D beta chain) precursor [Gallus gallus];major histocompatibility complex class II beta chain BLB1, (similar to HLA class II, D beta chain) isoform X1 [Gallus gallus]	protein_coding	0.7612	1.61107	1.13729	0.68327	0.733813	0.523534	0.748602	1.00359	63	38	60	63	67	124	93	57
ENSGALG00000000142	chr26	1041982	1065980	-	CEPT1	ENSGALT00000086523;ENSGALT00000000195	GO:0005789(endoplasmic reticulum membrane);GO:0006656(phosphatidylcholine biosynthetic process);GO:0016021(integral component of membrane);GO:0016780(phosphotransferase activity, for other substituted phosphate groups);GO:0016780(phosphotransferase activity, for other substituted phosphate groups)	00564(Glycerophospholipid metabolism);00565(Ether lipid metabolism);00440(Phosphonate and phosphinate metabolism);00440(Phosphonate and phosphinate metabolism)	K13644	EC:2.7.8.1;EC:2.7.8.2	choline/ethanolaminephosphotransferase 1 isoform X1 [Gallus gallus]	protein_coding	17.454	15.7822	9.54333	15.13	15.2283	15.5651	8.69534	15.7851	2425	2054	1305	1855	2841	2272	1455	2364
ENSGALG00000000146	chr19	5921244	5941204	+	SUPT6H	ENSGALT00000000200	GO:0003677(DNA binding);GO:0006139(nucleobase-containing compound metabolic process);GO:0010793(regulation of mRNA export from nucleus);GO:0032968(positive regulation of transcription elongation from RNA polymerase II promoter);GO:0042393(histone binding);GO:0045191(regulation of isotype switching);GO:0050684(regulation of mRNA processing);GO:0051147(regulation of muscle cell differentiation);GO:…	NA	NA	NA	transcription elongation factor SPT6 [Gallus gallus]	protein_coding	44.0473	47.5664	48.3067	46.5801	42.2706	46.0941	45.0797	41.5747	14759	13345	14827	10717	15725	15020	16158	15966
ENSGALG00000000150	chr4	69289315	69296300	+	RPL9	ENSGALT00000060110	GO:0002181(cytoplasmic translation);GO:0003723(RNA binding);GO:0003735(structural constituent of ribosome);GO:0019843(rRNA binding);GO:0022625(cytosolic large ribosomal subunit)	03010(Ribosome)	K02940	NA	60S ribosomal protein L9 [Gallus gallus]	protein_coding	426.29	424.864	415.756	432.419	427.927	417.248	402.453	435.188	54035	43687	47870	40568	55035	48518	50290	53600
ENSGALG00000000151	Z	45410076	45570562	-	ADAMTS19	ENSGALT00000000207;ENSGALT00000052608	GO:0004222(metalloendopeptidase activity);GO:0006508(proteolysis);GO:0008270(zinc ion binding);GO:0008270(zinc ion binding)	NA	NA	NA	A disintegrin and metalloproteinase with thrombospondin motifs 19 isoform X1 [Gallus gallus]	protein_coding	0.0001	0.0001	0.0001	0.0001	0.0001	0.0001	0.0001	0.0001	0	0	0	0	0	0	0	0
ENSGALG00000000154	chr26	1029892	1037452	+	DENND2D	ENSGALT00000101036;ENSGALT00000000210	GO:0017112(Rab guanyl-nucleotide exchange factor activity);GO:0043547(positive regulation of GTPase activity);GO:0043547(positive regulation of GTPase activity)	NA	NA	NA	DENN domain-containing protein 2D [Gallus gallus]	protein_coding	1.23276	0.549633	0.878308	0.899404	1.19636	1.31286	0.72794	0.906532	157	143	90	89	165	66	111	116
ENSGALG00000000156	chr16	2574359	2580734	-	BRD2	ENSGALT00000000212	GO:0003682(chromatin binding);GO:0005634(nucleus);GO:0005737(cytoplasm);GO:0006334(nucleosome assembly);GO:0006357(regulation of transcription by RNA polymerase II);GO:0070577(lysine-acetylated histone binding)	NA	NA	NA	bromodomain-containing protein 2 isoform X1 [Gallus gallus]	protein_coding	70.3129	75.3861	76.9575	78.796	66.4672	70.9753	67.9832	64.5787	13606	12048	13109	9760	14716	13956	15091	15834
ENSGALG00000000158	chr16	2584405	2586614	+	DMA	ENSGALT00000000214	GO:0002503(peptide antigen assembly with MHC class II protein complex);GO:0006955(immune response);GO:0009986(cell surface);GO:0016021(integral component of membrane);GO:0023026(MHC class II protein complex binding);GO:0042613(MHC class II protein complex);GO:0070062(extracellular exosome)	04514(Cell adhesion molecules (CAMs));04145(Phagosome);04672(Intestinal immune network for IgA production);05164(Influenza A);05168(Herpes simplex infection)	K06752	NA	B locus M alpha chain 1 precursor [Gallus gallus]	protein_coding	4.36643	3.70608	6.30136	3.92139	9.15474	5.34785	7.07342	5.99896	563	273	410	272	275	206	371	237
ENSGALG00000000161	Z	45666922	45706187	-	ISOC1	ENSGALT00000103808;ENSGALT00000000217	GO:0003824(catalytic activity);GO:0008152(metabolic process);GO:0070062(extracellular exosome);GO:0070062(extracellular exosome)	04010(MAPK signaling pathway);04010(MAPK signaling pathway)	K04432	EC:2.7.12.2	isochorismatase domain-containing protein 1 [Gallus gallus]	protein_coding	4.3423	3.73616	4.48772	3.73562	4.33849	4.84566	3.78865	4.62709	763	707	628	601	781	594	757	645
ENSGALG00000000162	chr16	2586004	2588894	+	DMB1	ENSGALT00000041213	GO:0002504(antigen processing and presentation of peptide or polysaccharide antigen via MHC class II);GO:0006955(immune response);GO:0016021(integral component of membrane);GO:0042613(MHC class II protein complex)	04514(Cell adhesion molecules (CAMs));04145(Phagosome);04672(Intestinal immune network for IgA production);05164(Influenza A);05168(Herpes simplex infection)	K06752	NA	hypothetical protein H355_002487 [Colinus virginianus]	protein_coding	0.085817	0.0001	0.018091	0.038839	0.005748	0.124984	0.109388	0.0001	1	12	12	0	10	0	2	5
ENSGALG00000000164	chr26	1011100	1020640	-	MYBPHL	ENSGALT00000040700	GO:0005623(cell);GO:0031672(A band)	NA	NA	NA	myosin-binding protein H [Gallus gallus]	protein_coding	0.026647	0.0579	0.0001	0.0001	0.027244	0.0001	0.057845	0.0001	4	0	8	0	4	8	0	0
ENSGALG00000000168	chr26	991509	1008522	+	ADORA1	ENSGALT00000000224	GO:0001609(G-protein coupled adenosine receptor activity);GO:0001973(adenosine receptor signaling pathway);GO:0002686(negative regulation of leukocyte migration);GO:0003093(regulation of glomerular filtration);GO:0005886(plasma membrane);GO:0016021(integral component of membrane);GO:0043197(dendritic spine);GO:0050728(negative regulation of inflammatory response);GO:0051930(regulation of sensory …	04080(Neuroactive ligand-receptor interaction)	K04265	NA	adenosine receptor A1 [Gallus gallus]	protein_coding	0.019888	0.0001	0.0001	0.0001	0.0001	0.0001	0.0001	0.0001	0	0	0	0	3	0	0	0
ENSGALG00000000172	chr26	978298	981812	-	MYOG	ENSGALT00000040709	GO:0000978(RNA polymerase II proximal promoter sequence-specific DNA binding);GO:0001047(core promoter binding);GO:0001228(transcriptional activator activity, RNA polymerase II transcription regulatory region sequence-specific DNA binding);GO:0001503(ossification);GO:0003700(DNA binding transcription factor activity);GO:0005634(nucleus);GO:0005667(transcription factor complex);GO:0006366(transcri…	NA	NA	NA	myogenin [Gallus gallus]	protein_coding	0.0001	0.0001	0.0001	0.0001	0.0001	0.0001	0.0001	0.0001	0	0	0	0	0	0	0	0
ENSGALG00000000184	Z	45721101	45760913	-	SLC27A6	ENSGALT00000104897;ENSGALT00000000240	GO:0001676(long-chain fatty acid metabolic process);GO:0004467(long-chain fatty acid-CoA ligase activity);GO:0015908(fatty acid transport);GO:0016021(integral component of membrane);GO:0031957(very long-chain fatty acid-CoA ligase activity);GO:0031957(very long-chain fatty acid-CoA ligase activity)	03320(PPAR signaling pathway);03320(PPAR signaling pathway)	K08749	NA	long-chain fatty acid transport protein 6 isoform X1 [Gallus gallus]	protein_coding	0.0001	0.0001	0.0001	0.0001	0.0001	0.0214902	0.0001	0.0240512	0	4	0	4	0	0	0	0
ENSGALG00000000186	chr26	1670781	1679287	-	MTCH1	ENSGALT00000094313;ENSGALT00000000243	GO:0005739(mitochondrion);GO:0006810(transport);GO:0006919(activation of cysteine-type endopeptidase activity involved in apoptotic process);GO:0016020(membrane);GO:0016021(integral component of membrane);GO:0043065(positive regulation of apoptotic process);GO:0043065(positive regulation of apoptotic process)	NA	NA	NA	mitochondrial carrier homolog 1 isoform X2 [Gallus gallus];mitochondrial carrier homolog 1 isoform X1 [Gallus gallus]	protein_coding	5.53363	5.50213	5.00059	5.83926	6.15334	6.10372	6.13446	5.64593	1169	962	1099	792	1075	946	910	1089
ENSGALG00000000189	Z	45786454	45824614	-	YTHDC2	ENSGALT00000087420;ENSGALT00000000247	GO:0004004(ATP-dependent RNA helicase activity);GO:0005634(nucleus);GO:0005737(cytoplasm);GO:0006396(RNA processing);GO:0006396(RNA processing)	NA	NA	NA	probable ATP-dependent RNA helicase YTHDC2 isoform X2 [Gallus gallus];probable ATP-dependent RNA helicase YTHDC2 isoform X1 [Gallus gallus]	protein_coding	4.45192	4.75825	4.5324	4.49513	4.7976	5.07598	4.53136	4.61901	1444	1266	1284	1026	1370	1295	1306	1328
ENSGALG00000000195	chr22	501885	551476	+	SLC23A2	ENSGALT00000061505;ENSGALT00000106624	GO:0008520(L-ascorbate:sodium symporter activity);GO:0009925(basal plasma membrane);GO:0015882(L-ascorbic acid transmembrane transport);GO:0016021(integral component of membrane);GO:0016324(apical plasma membrane);GO:0035461(vitamin transmembrane transport);GO:0043292(contractile fiber);GO:0048741(skeletal muscle fiber development);GO:0070890(sodium-dependent L-ascorbate transmembrane transporter…	NA	NA	NA	solute carrier family 23 member 2 [Gallus gallus]	protein_coding	7.71886	8.42787	8.53235	7.56366	6.65502	8.12547	6.59122	7.07985	1236	1251	1153	971	1466	1415	1518	1378
ENSGALG00000000201	chr27	4004619	4020058	-	PLEKHM1	ENSGALT00000096665;ENSGALT00000101139;ENSGALT00000000267;ENSGALT00000097736	GO:0005765(lysosomal membrane);GO:0006914(autophagy);GO:0010008(endosome membrane);GO:0015031(protein transport);GO:0035556(intracellular signal transduction);GO:0046872(metal ion binding);GO:0046872(metal ion binding)	04140(Autophagy - animal);04140(Autophagy - animal)	K19330	NA	pleckstrin homology domain-containing family M member 1 [Gallus gallus]	protein_coding	8.87743	8.53024	9.2708	8.05559	7.94687	8.08941	7.98384	7.55319	2533	2138	2398	1777	2892	2459	2831	2520
ENSGALG00000000208	Z	45855483	46033418	+	MCC	ENSGALT00000000276;ENSGALT00000082908	GO:0005509(calcium ion binding);GO:0005654(nucleoplasm);GO:0005737(cytoplasm);GO:0005886(plasma membrane);GO:0010633(negative regulation of epithelial cell migration);GO:0045184(establishment of protein localization);GO:0050680(negative regulation of epithelial cell proliferation);GO:0090090(negative regulation of canonical Wnt signaling pathway);GO:0090090(negative regulation of canonical Wnt si…	NA	NA	NA	colorectal mutant cancer protein isoform X1 [Gallus gallus];colorectal mutant cancer protein isoform X3 [Gallus gallus]	protein_coding	10.2491	9.34146	9.04313	9.82187	10.3403	9.50582	9.42405	10.4597	3373	2571	2896	2519	3418	2756	2826	3145
ENSGALG00000000209	chr22	577317	581857	-	PRNP	ENSGALT00000000277	GO:0001933(negative regulation of protein phosphorylation);GO:0005507(copper ion binding);GO:0005623(cell);GO:0005783(endoplasmic reticulum);GO:0005794(Golgi apparatus);GO:0005886(plasma membrane);GO:0006979(response to oxidative stress);GO:0008017(microtubule binding);GO:0009986(cell surface);GO:0010628(positive regulation of gene expression);GO:0010870(positive regulation of receptor biosynthet…	04216(Ferroptosis)	K05634	NA	major prion protein homolog preproprotein [Gallus gallus]	protein_coding	16.9057	16.9248	14.9796	16.5998	21.7915	17.9772	17.3163	21.1921	3278	2243	2454	2354	2601	2303	2159	2452
ENSGALG00000000215	Z	46038892	46065354	-	DCP2	ENSGALT00000071252;ENSGALT00000000283	GO:0000184(nuclear-transcribed mRNA catabolic process, nonsense-mediated decay);GO:0000290(deadenylation-dependent decapping of nuclear-transcribed mRNA);GO:0000932(P-body);GO:0003723(RNA binding);GO:0005654(nucleoplasm);GO:0016442(RISC complex);GO:0030054(cell junction);GO:0030145(manganese ion binding);GO:0050072(m7G(5')pppN diphosphatase activity);GO:0071044(histone mRNA catabolic process);GO:…	03018(RNA degradation);03018(RNA degradation)	K12613	EC:3.6.1.62	m7GpppN-mRNA hydrolase isoform X1 [Gallus gallus];m7GpppN-mRNA hydrolase isoform X4 [Numida meleagris]	protein_coding	4.74734	4.60272	5.29786	4.84278	4.82515	5.69534	4.01407	5.5327	991	970	777	839	997	855	1042	976
ENSGALG00000000217	chr26	954079	976671	+	PPFIA4	ENSGALT00000000287;ENSGALT00000099906;ENSGALT00000101001	GO:0048786(presynaptic active zone);GO:0048786(presynaptic active zone)	NA	NA	NA	liprin-alpha-4 isoform X4 [Gallus gallus]	protein_coding	0.0001	0.0001	0.0001	0.0001	0.0001	0.0001	0.0001	0.020792	0	0	0	4	0	0	0	0
ENSGALG00000000218	Z	46094705	46101520	-	SRP19	ENSGALT00000000294	GO:0006614(SRP-dependent cotranslational protein targeting to membrane);GO:0008312(7S RNA binding);GO:0048500(signal recognition particle)	03060(Protein export)	K03105	NA	signal recognition particle 19 kDa protein [Gallus gallus]	protein_coding	29.9137	32.0679	32.1708	29.3959	26.8257	31.8125	26.603	26.0785	2700	2655	2522	1938	3079	2919	3102	2905
ENSGALG00000000220	Z	46112427	46200441	-	APC	ENSGALT00000079347;ENSGALT00000000296;ENSGALT00000056056;ENSGALT00000101456;ENSGALT00000055843	GO:0000281(mitotic cytokinesis);GO:0000776(kinetochore);GO:0001708(cell fate specification);GO:0005634(nucleus);GO:0005813(centrosome);GO:0005881(cytoplasmic microtubule);GO:0005913(cell-cell adherens junction);GO:0005923(bicellular tight junction);GO:0006974(cellular response to DNA damage stimulus);GO:0007026(negative regulation of microtubule depolymerization);GO:0007050(cell cycle arrest);GO:…	04310(Wnt signaling pathway);04810(Regulation of actin cytoskeleton);04810(Regulation of actin cytoskeleton)	K02085	NA	adenomatous polyposis coli protein isoform X6 [Gallus gallus];adenomatous polyposis coli protein isoform X4 [Gallus gallus];adenomatous polyposis coli protein isoform X2 [Gallus gallus]	protein_coding	9.04084	7.81545	3.24756	7.40691	9.03778	10.3274	10.2591	9.85822	5682	5383	6075	4576	5812	4444	1957	4572
ENSGALG00000000223	chr26	923122	934781	-	TMEM183A	ENSGALT00000040724;ENSGALT00000071580	GO:0005515(protein binding);GO:0016021(integral component of membrane);GO:0016021(integral component of membrane)	04144(Endocytosis);04144(Endocytosis)	K11824	NA	hypothetical protein RCJMB04_38n13 [Gallus gallus];transmembrane protein 183A [Gallus gallus]	protein_coding	28.5932	24.396	29.7384	29.0361	23.9952	27.9266	25.2791	21.6109	2551	2462	2531	1696	3108	2346	3028	3030
ENSGALG00000000225	chr26	915271	920488	-	MGAT4C	ENSGALT00000000303;ENSGALT00000091799;ENSGALT00000104556;ENSGALT00000066233	GO:0005975(carbohydrate metabolic process);GO:0016020(membrane);GO:0016758(transferase activity, transferring hexosyl groups);GO:0016758(transferase activity, transferring hexosyl groups)	00510(N-Glycan biosynthesis);00510(N-Glycan biosynthesis)	K13748	EC:2.4.1.201;EC:2.4.1.145	alpha-1,6-mannosyl-glycoprotein 4-beta-N-acetylglucosaminyltransferase isoform X1 [Gallus gallus];alpha-1,6-mannosyl-glycoprotein 4-beta-N-acetylglucosaminyltransferase isoform X3 [Gallus gallus]	protein_coding	0.143779	0.137878	0.260996	0.182225	0.0001	0.154095	0.162195	0.103601	0	19	23	12	22	19	37	27
ENSGALG00000000226	chr26	910864	914096	+	TMEM9	ENSGALT00000000304	GO:0016021(integral component of membrane)	NA	NA	NA	transmembrane protein 9 isoform X1 [Gallus gallus]	protein_coding	1.08447	0.924259	1.02601	1.19345	1.84265	1.66996	1.70119	1.38691	181	136	158	101	109	82	97	115
ENSGALG00000000227	chr22	605206	646892	-	DPYSL2	ENSGALT00000000305;ENSGALT00000031500	GO:0005737(cytoplasm);GO:0007010(cytoskeleton organization);GO:0007411(axon guidance);GO:0007420(brain development);GO:0008017(microtubule binding);GO:0016810(hydrolase activity, acting on carbon-nitrogen (but not peptide) bonds);GO:0030516(regulation of axon extension);GO:0005739(mitochondrion);GO:0005829(cytosol);GO:0005874(microtubule);GO:0006897(endocytosis);GO:0016020(membrane);GO:0019901(pr…	04360(Axon guidance);04360(Axon guidance)	K07528	NA	PREDICTED: dihydropyrimidinase-related protein 2 isoform X2 [Serinus canaria];dihydropyrimidinase-related protein 2 [Gallus gallus]	protein_coding	44.9007	43.5089	41.511	43.7162	50.9382	44.0699	45.0992	45.9068	9937	7128	8287	6611	8955	7675	7756	8371
ENSGALG00000000233	chr27	6502621	6508099	-	SP2	ENSGALT00000000312	GO:0000981(RNA polymerase II transcription factor activity, sequence-specific DNA binding);GO:0003676(nucleic acid binding);GO:0005634(nucleus);GO:0006357(regulation of transcription by RNA polymerase II);GO:0035264(multicellular organism growth);GO:0042826(histone deacetylase binding);GO:0046872(metal ion binding)	NA	NA	NA	PREDICTED: transcription factor Sp2 [Meleagris gallopavo]	protein_coding	10.4705	11.6335	10.6774	12.2931	10.8087	10.1932	10.2704	10.9439	1365	1067	1221	1020	1352	1328	1291	1523
ENSGALG00000000234	Z	46272436	46396602	+	EPB41L4A	ENSGALT00000000313;ENSGALT00000096618;ENSGALT00000059559	GO:0003674(molecular_function);GO:0005575(cellular_component);GO:0005737(cytoplasm);GO:0005856(cytoskeleton);GO:0008092(cytoskeletal protein binding);GO:0008150(biological_process);GO:0019898(extrinsic component of membrane);GO:0019898(extrinsic component of membrane)	04530(Tight junction);04530(Tight junction)	K21111	NA	band 4.1-like protein 4A isoform X2 [Gallus gallus]	protein_coding	0.285761	0.0601123	0.13306	0.0391022	0.0267026	0.211659	0.0469605	0.0317756	5	30	8	4	50	10	22	7
ENSGALG00000000235	chr22	688378	726427	-	PPP2R2A	ENSGALT00000074633;ENSGALT00000072504;ENSGALT00000031499	GO:0000159(protein phosphatase type 2A complex);GO:0004722(protein serine/threonine phosphatase activity);GO:0006470(protein dephosphorylation);GO:0043278(response to morphine);GO:0043278(response to morphine)	03015(mRNA surveillance pathway);04390(Hippo signaling pathway);04071(Sphingolipid signaling pathway);04151(PI3K-Akt signaling pathway);04152(AMPK signaling pathway);04530(Tight junction);04261(Adrenergic signaling in cardiomyocytes);04728(Dopaminergic synapse);05160(Hepatitis C);05165(Human papillomavirus infection);05142(Chagas disease (American trypanosomiasis));05142(Chagas disease (American …	K04354	NA	serine/threonine-protein phosphatase 2A 55 kDa regulatory subunit B alpha isoform [Tupaia chinensis];serine/threonine-protein phosphatase 2A 55 kDa regulatory subunit B alpha isoform isoform X1 [Gallus gallus];PREDICTED: serine/threonine-protein phosphatase 2A 55 kDa regulatory subunit B alpha isoform isoform X1 [Pseudopodoces humilis]	protein_coding	214.015	236.904	226.661	224.617	201.351	214.944	212.574	204.347	37678	33351	37470	28230	40947	40092	40630	41261
ENSGALG00000000241	Z	46594962	46603606	+	STARD4	ENSGALT00000097432;ENSGALT00000000320	GO:0008289(lipid binding);GO:0008289(lipid binding)	NA	NA	NA	stAR-related lipid transfer protein 4 [Gallus gallus]	protein_coding	13.7726	18.9385	17.2571	17.1944	13.4596	15.3011	16.1228	13.1924	4334	4086	4891	3136	4534	5515	5323	5435
ENSGALG00000000242	chr22	736997	875384	+	EBF2	ENSGALT00000096062;ENSGALT00000000321	GO:0000978(RNA polymerase II proximal promoter sequence-specific DNA binding);GO:0001709(cell fate determination);GO:0003682(chromatin binding);GO:0005634(nucleus);GO:0006366(transcription by RNA polymerase II);GO:0035563(positive regulation of chromatin binding);GO:0045944(positive regulation of transcription by RNA polymerase II);GO:0046872(metal ion binding);GO:0050873(brown fat cell different…	NA	NA	NA	transcription factor COE2 isoform X3 [Numida meleagris];transcription factor COE2 [Gallus gallus]	protein_coding	1.4584	2.3752	2.00781	1.99713	2.36961	2.11381	2.31897	1.99702	518	384	478	323	326	470	421	429
ENSGALG00000000243	chr27	4030006	4034840	-	RDM1	ENSGALT00000000322	GO:0000166(nucleotide binding);GO:0003676(nucleic acid binding);GO:0006281(DNA repair);GO:0006310(DNA recombination)	NA	NA	NA	RAD52 motif-containing protein 1 [Gallus gallus]	protein_coding	16.6667	16.7482	14.45	17.4149	15.9136	16.2926	16.2978	16.0123	1521	1291	1467	1130	1629	1448	1323	1634
ENSGALG00000000244	Z	46616371	46782893	-	CAMK4	ENSGALT00000088975	GO:0004683(calmodulin-dependent protein kinase activity);GO:0005516(calmodulin binding);GO:0005524(ATP binding);GO:0005634(nucleus);GO:0005654(nucleoplasm);GO:0005730(nucleolus);GO:0005737(cytoplasm);GO:0007616(long-term memory);GO:0009931(calcium-dependent protein serine/threonine kinase activity);GO:0018105(peptidyl-serine phosphorylation);GO:0035556(intracellular signal transduction);GO:004301…	04371(Apelin signaling pathway);04020(Calcium signaling pathway)	K05869	EC:2.7.11.17	PREDICTED: calcium/calmodulin-dependent protein kinase type IV isoform X1 [Coturnix japonica]	protein_coding	0.0001	0.0001	0.0001	0.041352	0.0001	0.0001	0.0001	0.0001	0	0	0	0	0	0	0	8
ENSGALG00000000247	Z	46811852	46841797	-	WDR36	ENSGALT00000000326	GO:0001895(retina homeostasis);GO:0005730(nucleolus);GO:0006364(rRNA processing);GO:0030516(regulation of axon extension);GO:0032040(small-subunit processome)	03008(Ribosome biogenesis in eukaryotes)	K14554	NA	WD repeat-containing protein 36 isoform X1 [Gallus gallus]	protein_coding	18.6306	18.1003	17.6046	18.4091	16.8915	16.8724	17.1087	17.8346	3862	3199	3684	3010	4355	3742	3855	4131
ENSGALG00000000249	chr27	4034905	4038410	-	GH	ENSGALT00000000328	GO:0005131(growth hormone receptor binding);GO:0005179(hormone activity);GO:0005515(protein binding);GO:0005615(extracellular space);GO:0005634(nucleus);GO:0005802(trans-Golgi network);GO:0005886(plasma membrane);GO:0006915(apoptotic process);GO:0010628(positive regulation of gene expression);GO:0010629(negative regulation of gene expression);GO:0030141(secretory granule);GO:0032094(response to f…	04080(Neuroactive ligand-receptor interaction);04060(Cytokine-cytokine receptor interaction)	K05438	NA	somatotropin precursor [Gallus gallus]	protein_coding	0.169004	0.117044	0.07363	0.045513	0.026865	0.212927	0.112867	0.271977	2	10	6	11	10	6	4	3
ENSGALG00000000251	chr27	4040247	4045220	-	CD79B	ENSGALT00000000330	GO:0004888(transmembrane signaling receptor activity);GO:0005654(nucleoplasm);GO:0005737(cytoplasm);GO:0005794(Golgi apparatus);GO:0005887(integral component of plasma membrane);GO:0009897(external side of plasma membrane);GO:0019815(B cell receptor complex);GO:0030183(B cell differentiation);GO:0050853(B cell receptor signaling pathway);GO:0070062(extracellular exosome)	NA	NA	NA	B29/Ig-b [Gallus gallus]	protein_coding	0.0001	0.0001	0.019904	0.05368	0.0001	0.031775	0.014338	0.0001	0	4	2	0	0	0	3	8
ENSGALG00000000253	Z	46908349	46922477	-	SLC25A46	ENSGALT00000000332	GO:0005741(mitochondrial outer membrane);GO:0006810(transport);GO:0016021(integral component of membrane);GO:0090149(mitochondrial membrane fission);GO:1990613(mitochondrial membrane fusion)	NA	NA	NA	solute carrier family 25 member 46 [Gallus gallus]	protein_coding	8.39475	7.42969	8.79774	8.48246	8.63608	9.17082	8.20792	9.90065	1222	1076	1094	1034	1214	951	1192	1178
ENSGALG00000000255	Z	47239613	47357106	-	MAN2A1	ENSGALT00000100341;ENSGALT00000000334	GO:0000139(Golgi membrane);GO:0001889(liver development);GO:0004559(alpha-mannosidase activity);GO:0005801(cis-Golgi network);GO:0006013(mannose metabolic process);GO:0006491(N-glycan processing);GO:0006517(protein deglycosylation);GO:0007005(mitochondrion organization);GO:0007033(vacuole organization);GO:0007585(respiratory gaseous exchange);GO:0008270(zinc ion binding);GO:0016021(integral compo…	00510(N-Glycan biosynthesis);00510(N-Glycan biosynthesis)	K01231	EC:3.2.1.114	alpha-mannosidase 2 [Gallus gallus]	protein_coding	6.96006	7.03717	7.26121	6.61434	7.15211	7.02888	7.15811	6.7621	2129	1735	2007	1486	2118	1894	2070	1933
ENSGALG00000000259	chr20	9867069	9873205	-	PSMF1	ENSGALT00000000339	GO:0005783(endoplasmic reticulum);GO:0005829(cytosol);GO:0006511(ubiquitin-dependent protein catabolic process);GO:0016020(membrane);GO:0070628(proteasome binding);GO:1901799(negative regulation of proteasomal protein catabolic process)	03050(Proteasome)	K06700	NA	proteasome inhibitor PI31 subunit [Gallus gallus]	protein_coding	44.9806	54.5552	54.6687	48.6912	43.429	47.0472	47.271	42.057	6868	6170	7042	4910	7273	7803	8282	7559
ENSGALG00000000264	Z	47448939	47484723	+	ENSGALG00000000264	ENSGALT00000091428;ENSGALT00000104402;ENSGALT00000000344	GO:0005737(cytoplasm);GO:0008270(zinc ion binding);GO:0016567(protein ubiquitination);GO:0061630(ubiquitin protein ligase activity);GO:0061630(ubiquitin protein ligase activity)	NA	NA	NA	E3 ubiquitin-protein ligase Praja-2 [Gallus gallus]	protein_coding	5.53327	4.0374	4.18916	5.16623	5.46855	4.77872	4.19167	5.28441	1143	828	825	816	1182	764	838	1060
ENSGALG00000000273	Z	47527109	47681655	-	FER	ENSGALT00000107156;ENSGALT00000000359	GO:0004715(non-membrane spanning protein tyrosine kinase activity);GO:0005102(receptor binding);GO:0006935(chemotaxis);GO:0007155(cell adhesion);GO:0007173(epidermal growth factor receptor signaling pathway);GO:0030154(cell differentiation);GO:0031234(extrinsic component of cytoplasmic side of plasma membrane);GO:0038083(peptidyl-tyrosine autophosphorylation);GO:0042127(regulation of cell prolife…	NA	NA	NA	tyrosine-protein kinase Fer [Gallus gallus]	protein_coding	6.86777	6.60087	5.55764	6.3536	6.65542	7.30948	6.87791	6.97182	1796	1636	1748	1389	1895	1611	1437	1683
ENSGALG00000000274	chr27	4079597	4087573	-	ENSGALG00000000274	ENSGALT00000000361	GO:0004999(vasoactive intestinal polypeptide receptor activity);GO:0007166(cell surface receptor signaling pathway);GO:0007186(G-protein coupled receptor signaling pathway);GO:0016021(integral component of membrane)	04080(Neuroactive ligand-receptor interaction)	K04589	NA	type II growth hormone-releasing hormone receptor [Gallus gallus]	protein_coding	0.0001	0.0001	0.0001	0.0001	0.0001	0.0001	0.0001	0.0001	0	0	0	0	0	0	0	0
ENSGALG00000000275	chr22	962634	970983	+	KCTD9	ENSGALT00000000362	GO:0051260(protein homooligomerization)	NA	NA	NA	BTB/POZ domain-containing protein KCTD9 [Gallus gallus]	protein_coding	59.6157	64.5841	65.096	63.603	55.7231	62.1037	58.716	56.4998	13385	12369	13285	10019	14641	14030	14979	14997
ENSGALG00000000276	Z	47772333	48059677	+	FBXL17	ENSGALT00000000365	GO:0003674(molecular_function);GO:0005575(cellular_component);GO:0008150(biological_process)	NA	NA	NA	F-box/LRR-repeat protein 17 isoform X1 [Gallus gallus]	protein_coding	5.1227	4.95392	5.46415	5.11621	4.55706	5.36721	6.85694	7.09777	407	397	576	468	468	400	467	448
ENSGALG00000000277	chr22	973156	976774	+	GnRH-I	ENSGALT00000000366	GO:0005183(gonadotropin hormone-releasing hormone activity);GO:0005576(extracellular region);GO:0010468(regulation of gene expression);GO:0030424(axon);GO:0032275(luteinizing hormone secretion);GO:0033686(positive regulation of luteinizing hormone secretion);GO:0043204(perikaryon);GO:0043279(response to alkaloid);GO:0045471(response to ethanol);GO:0046885(regulation of hormone biosynthetic proces…	04912(GnRH signaling pathway)	K05252	NA	progonadoliberin-1 [Numida meleagris]	protein_coding	2.34167	3.26555	3.66803	2.12704	3.06384	2.12876	2.80495	2.65432	207	120	179	133	162	200	238	141
ENSGALG00000000280	Z	48131380	48335018	+	EFNA5	ENSGALT00000071491;ENSGALT00000069626	GO:0005886(plasma membrane);GO:0007411(axon guidance);GO:0007420(brain development);GO:0022407(regulation of cell-cell adhesion);GO:0031290(retinal ganglion cell axon guidance);GO:0031362(anchored component of external side of plasma membrane);GO:0032956(regulation of actin cytoskeleton organization);GO:0043087(regulation of GTPase activity);GO:0045499(chemorepellent activity);GO:0046658(anchored…	04010(MAPK signaling pathway);04010(MAPK signaling pathway)	K05462	NA	PREDICTED: ephrin-A5 isoform X1 [Coturnix japonica]	protein_coding	4.51491	4.89577	4.58664	5.20767	4.36016	4.54221	4.52474	4.56496	413	357	404	319	437	419	416	484
ENSGALG00000000284	chr27	6243545	6248818	+	HOXB4	ENSGALT00000000373;ENSGALT00000104768	GO:0003677(DNA binding);GO:0003700(DNA binding transcription factor activity);GO:0006355(regulation of transcription, DNA-templated);GO:0006355(regulation of transcription, DNA-templated)	NA	NA	NA	homeobox protein Hox-B4 isoform X1 [Gallus gallus]	protein_coding	41.3338	47.2153	45.6205	43.9248	44.3478	45.0937	45.0071	45.9815	4601	3879	4398	3522	4385	4430	4534	4474
ENSGALG00000000293	chr27	4101688	4112295	+	ENSGALG00000000293	ENSGALT00000000384	GO:0004866(endopeptidase inhibitor activity);GO:0005615(extracellular space);GO:0010951(negative regulation of endopeptidase activity)	NA	NA	NA	alpha-2-macroglobulin-like protein 1 [Gallus gallus]	protein_coding	1.63513	1.77443	1.44079	1.72413	1.43248	1.63568	1.29352	1.04883	467	442	398	253	545	523	450	552
ENSGALG00000000295	chr26	870577	887343	-	ENSGALG00000000295	ENSGALT00000053002;ENSGALT00000000386	GO:0005515(protein binding);GO:0005634(nucleus);GO:0008150(biological_process);GO:0030018(Z disc);GO:0030018(Z disc)	NA	NA	NA	immunoglobulin-like and fibronectin type III domain-containing protein 1 isoform X5 [Gallus gallus];immunoglobulin-like and fibronectin type III domain-containing protein 1 isoform X17 [Gallus gallus]	protein_coding	0.0560642	0.0223665	0.0347634	0.0123304	0.0001	0.0168714	0.0148505	0.0236872	0	8	8	10	31	11	18	7
ENSGALG00000000296	chr5	27422449	27504335	-	PCNX1	ENSGALT00000092173;ENSGALT00000104873;ENSGALT00000106332;ENSGALT00000000388;ENSGALT00000106468;ENSGALT00000100296;ENSGALT00000094912	GO:0016021(integral component of membrane);GO:0016021(integral component of membrane)	NA	NA	NA	pecanex-like protein 1 isoform X1 [Gallus gallus];pecanex-like protein 1 isoform X6 [Gallus gallus]	protein_coding	41.8647	42.9489	43.4451	41.9745	40.9268	42.0566	42.7892	41.9261	21778	18557	21448	16470	22778	20669	22147	21925
ENSGALG00000000299	chr26	827967	854048	-	PKP1	ENSGALT00000031460	GO:0005521(lamin binding);GO:0005654(nucleoplasm);GO:0005886(plasma membrane);GO:0030057(desmosome);GO:0045110(intermediate filament bundle assembly);GO:0070062(extracellular exosome)	NA	NA	NA	plakophilin-1 isoform X1 [Gallus gallus]	protein_coding	0.025499	0.0001	0.0001	0.0001	0.0001	0.0001	0.0001	0.0001	0	0	0	0	4	0	0	0
ENSGALG00000000302	chr26	807502	813890	+	TNNT2	ENSGALT00000070446;ENSGALT00000000401	GO:0005861(troponin complex);GO:0006937(regulation of muscle contraction);GO:0003779(actin binding);GO:0005523(tropomyosin binding);GO:0008016(regulation of heart contraction);GO:0016887(ATPase activity);GO:0030049(muscle filament sliding);GO:0030172(troponin C binding);GO:0031013(troponin I binding);GO:0032780(negative regulation of ATPase activity);GO:0032781(positive regulation of ATPase activ…	04260(Cardiac muscle contraction);04261(Adrenergic signaling in cardiomyocytes);04261(Adrenergic signaling in cardiomyocytes)	K12045	NA	low Mr mutant cardiac troponin T [Meleagris gallopavo];troponin T, cardiac muscle isoform X3 [Anas platyrhynchos]	protein_coding	0.0001	0.204287	0.0001	0.0001	0.0001	0.0001	0.0001	0.0001	0	0	0	0	0	12	0	0
ENSGALG00000000309	chr26	797808	805378	+	ENSGALG00000000309	ENSGALT00000000410;ENSGALT00000096813	GO:0005198(structural molecule activity);GO:0070062(extracellular exosome);GO:0070062(extracellular exosome)	NA	NA	NA	ladinin-1 isoform X1 [Gallus gallus];ladinin-1 isoform X2 [Gallus gallus]	protein_coding	1.69709	1.47788	1.5952	1.2468	1.50791	1.1575	1.52733	1.59008	286	182	273	223	329	253	291	232
ENSGALG00000000311	chr22	981447	1052989	-	DOCK5	ENSGALT00000000413	GO:0005085(guanyl-nucleotide exchange factor activity);GO:0005737(cytoplasm);GO:0007264(small GTPase mediated signal transduction);GO:0014911(positive regulation of smooth muscle cell migration);GO:0043547(positive regulation of GTPase activity);GO:1904694(negative regulation of vascular smooth muscle contraction)	NA	NA	NA	dedicator of cytokinesis protein 5 isoform X2 [Gallus gallus]	protein_coding	17.6553	20.7217	22.6926	19.6391	21.2182	21.1944	21.9811	20.051	8834	7317	8621	6163	7515	7802	9050	8027
ENSGALG00000000313	chr26	790416	794166	+	TNNI1	ENSGALT00000096169;ENSGALT00000000419	GO:0003009(skeletal muscle contraction);GO:0005861(troponin complex);GO:0014883(transition between fast and slow fiber);GO:0055010(ventricular cardiac muscle tissue morphogenesis);GO:0060048(cardiac muscle contraction);GO:0060048(cardiac muscle contraction)	NA	NA	NA	hypothetical protein ASZ78_015901, partial [Callipepla squamata]	protein_coding	0.0001	0.0001	0.0001	0.207443	0.238431	0.0001	0.0001	0.0001	16	0	0	0	0	0	0	13
ENSGALG00000000314	chr22	1089882	1108097	+	NEFL	ENSGALT00000087263	GO:0000226(microtubule cytoskeleton organization);GO:0005200(structural constituent of cytoskeleton);GO:0005883(neurofilament);GO:0008022(protein C-terminus binding);GO:0008089(anterograde axonal transport);GO:0008090(retrograde axonal transport);GO:0014012(peripheral nervous system axon regeneration);GO:0019896(axonal transport of mitochondrion);GO:0030674(protein binding, bridging);GO:0031133(r…	NA	NA	NA	hypothetical protein DUI87_32585 [Hirundo rustica rustica]	protein_coding	0.0001	0.0001	0.0001	0.0001	0.173408	0.0001	0.0001	0.0001	14	0	0	0	0	0	0	0
ENSGALG00000000317	chr22	1098617	1103124	-	NEFM	ENSGALT00000000423	GO:0005198(structural molecule activity);GO:0005883(neurofilament);GO:0061564(axon development);GO:0097418(neurofibrillary tangle);GO:0098779(positive regulation of mitophagy in response to mitochondrial depolarization)	NA	NA	NA	neurofilament medium polypeptide [Gallus gallus]	protein_coding	0.0001	0.0001	0.0001	0.0001	0.0001	0.0001	0.0001	0.0001	0	0	0	0	0	0	0	0
ENSGALG00000000318	chr26	776660	782042	+	CSRP1	ENSGALT00000000424	GO:0001725(stress fiber);GO:0005623(cell);GO:0005737(cytoplasm);GO:0005925(focal adhesion);GO:0031252(cell leading edge)	NA	NA	NA	Cysteine and glycine-rich protein 1, partial [Anas platyrhynchos]	protein_coding	67.9854	67.2884	65.4217	66.4949	82.0874	74.1046	68.6533	76.4973	6901	5166	5437	4748	5844	5116	5269	5488
ENSGALG00000000329	chr26	1296534	1317744	+	AHCYL1	ENSGALT00000081143;ENSGALT00000072079;ENSGALT00000073078	GO:0004013(adenosylhomocysteinase activity);GO:0005515(protein binding);GO:0005829(cytosol);GO:0006378(mRNA polyadenylation);GO:0006611(protein export from nucleus);GO:0006730(one-carbon metabolic process);GO:0010765(positive regulation of sodium ion transport);GO:0031440(regulation of mRNA 3'-end processing);GO:0032412(regulation of ion transmembrane transporter activity);GO:0033353(S-adenosylme…	00270(Cysteine and methionine metabolism);00270(Cysteine and methionine metabolism)	K01251	EC:3.3.1.1	S-adenosylhomocysteine hydrolase-like protein 1 isoform X1 [Gallus gallus];S-adenosylhomocysteine hydrolase-like protein 1 [Gallus gallus];hypothetical protein DUI87_24171 [Hirundo rustica rustica]	protein_coding	10.2113	10.4147	10.7408	10.1342	10.1495	10.0762	10.8431	9.94811	2711	2231	2727	1962	2789	2515	2748	2657
ENSGALG00000000336	chr26	686280	770474	-	PPP1R12B	ENSGALT00000000450;ENSGALT00000059954;ENSGALT00000070223;ENSGALT00000097466;ENSGALT00000078929;ENSGALT00000106913	GO:0019901(protein kinase binding);GO:0003674(molecular_function);GO:0004857(enzyme inhibitor activity);GO:0005737(cytoplasm);GO:0007165(signal transduction);GO:0008150(biological_process);GO:0010923(negative regulation of phosphatase activity);GO:0019208(phosphatase regulator activity);GO:0019902(phosphatase binding);GO:0030018(Z disc);GO:0031672(A band);GO:0050790(regulation of catalytic activi…	04510(Focal adhesion);04810(Regulation of actin cytoskeleton);04270(Vascular smooth muscle contraction);04270(Vascular smooth muscle contraction)	K12329	NA	protein phosphatase 1 regulatory subunit 12B [Gallus gallus];myosin light chain phosphatase small subunit major isoform [Gallus gallus];PREDICTED: protein phosphatase 1 regulatory subunit 12B isoform X7 [Coturnix japonica];PREDICTED: protein phosphatase 1 regulatory subunit 12B isoform X4 [Coturnix japonica];PREDICTED: protein phosphatase 1 regulatory subunit 12B isoform X2 [Coturnix japonica]	protein_coding	5.43587	5.23386	5.1106	5.13053	5.2907	5.03373	5.38502	5.81101	1657	1308	1588	1343	1740	1482	1533	1578
ENSGALG00000000337	chr28	506848	508022	-	CTXN1	ENSGALT00000000452	GO:0016021(integral component of membrane)	NA	NA	NA	PREDICTED: cortexin-1 [Pelecanus crispus]	protein_coding	0.0001	0.0001	0.0001	0.0001	0.0001	0.0001	0.0001	0.0001	0	0	0	0	0	0	0	0
ENSGALG00000000341	chr25	3270145	3271199	+	KRTAP10-4	ENSGALT00000000457	NA	NA	NA	NA	epidermal differentiation protein containing a MPN sequence motif 1 [Gallus gallus]	protein_coding	0.0001	0.0001	0.0001	0.0001	0.0001	0.0001	0.0001	0.0001	0	0	0	0	0	0	0	0
ENSGALG00000000349	chr27	4119715	4123301	+	PSMC5	ENSGALT00000106629;ENSGALT00000000469;ENSGALT00000090726	GO:0005524(ATP binding);GO:0008540(proteasome regulatory particle, base subcomplex);GO:0016020(membrane);GO:0017025(TBP-class protein binding);GO:0030433(ubiquitin-dependent ERAD pathway);GO:0031410(cytoplasmic vesicle);GO:0031531(thyrotropin-releasing hormone receptor binding);GO:0031595(nuclear proteasome complex);GO:0031597(cytosolic proteasome complex);GO:0036402(proteasome-activating ATPase …	03050(Proteasome);03050(Proteasome)	K03066	NA	26S proteasome regulatory subunit 8 [Gallus gallus]	protein_coding	120.15	121.904	115.174	113.561	107.696	115.077	110.66	112.823	10949	9701	10597	8468	12489	11208	11216	11334
ENSGALG00000000352	chr28	582246	604742	-	TIMM44	ENSGALT00000000472	GO:0005743(mitochondrial inner membrane);GO:0005759(mitochondrial matrix);GO:0030150(protein import into mitochondrial matrix);GO:0051087(chaperone binding)	NA	NA	NA	mitochondrial import inner membrane translocase subunit TIM44 [Gallus gallus]	protein_coding	22.9863	23.0299	23.4857	24.7117	21.5454	25.354	22.4733	23.4224	5794	5654	5693	4650	6320	5601	6050	6524
ENSGALG00000000357	chr22	1187068	1205333	-	ENSGALG00000000357	ENSGALT00000000481	GO:0004222(metalloendopeptidase activity);GO:0006508(proteolysis);GO:0008270(zinc ion binding);GO:0016021(integral component of membrane)	NA	NA	NA	hypothetical protein RCJMB04_17j13 [Gallus gallus]	protein_coding	0.0001	0.0001	0.0001	0.0001	0.0001	0.0001	0.0001	0.0001	0	0	0	0	0	0	0	0
ENSGALG00000000364	chr22	1287781	1294830	+	STC1	ENSGALT00000000496	GO:0001886(endothelial cell morphogenesis);GO:0003421(growth plate cartilage axis specification);GO:0005179(hormone activity);GO:0005615(extracellular space);GO:0005634(nucleus);GO:0005737(cytoplasm);GO:0006874(cellular calcium ion homeostasis);GO:0010596(negative regulation of endothelial cell migration);GO:0035988(chondrocyte proliferation);GO:0044070(regulation of anion transport);GO:0051926(n…	NA	NA	NA	stanniocalcin-1 isoform X2 [Gallus gallus]	protein_coding	0.0001	0.0001	0.0001	0.0001	0.02943	0.0001	0.0001	0.0001	2	0	0	0	0	0	0	0
ENSGALG00000000365	chr22	1307275	1309948	+	NKX2-6	ENSGALT00000057448	GO:0035050(embryonic heart tube development);GO:0060037(pharyngeal system development)	NA	NA	NA	homeobox protein Nkx-2.6 [Gallus gallus]	protein_coding	0.0001	0.0001	0.0001	0.0001	0.0001	0.0001	0.0001	0.0001	0	0	0	0	0	0	0	0
ENSGALG00000000367	chr27	4187017	4266979	-	ASIC2	ENSGALT00000000499	GO:0015280(ligand-gated sodium channel activity);GO:0016021(integral component of membrane);GO:0035725(sodium ion transmembrane transport)	NA	NA	NA	PREDICTED: acid-sensing ion channel 2-like [Coturnix japonica]	protein_coding	0.218702	0.350616	0.392375	0.309395	0.0001	0.302573	0.278703	0.357893	0	25	26	27	23	32	37	30
ENSGALG00000000371	chr27	4646659	4670553	+	CRHR1	ENSGALT00000000503	GO:0007166(cell surface receptor signaling pathway);GO:0015056(corticotrophin-releasing factor receptor activity);GO:0016021(integral component of membrane);GO:0030325(adrenal gland development);GO:0042596(fear response);GO:0048149(behavioral response to ethanol);GO:0051458(corticotropin secretion);GO:0051867(general adaptation syndrome, behavioral process);GO:0071376(cellular response to cortico…	04080(Neuroactive ligand-receptor interaction)	K04578	NA	corticotropin-releasing factor receptor 1 precursor [Gallus gallus]	protein_coding	0.0001	0.0001	0.0001	0.0001	0.0001	0.0001	0.0001	0.0001	0	0	0	0	0	0	0	0
ENSGALG00000000374	chr26	617184	633046	-	RNPEP	ENSGALT00000000507;ENSGALT00000101570;ENSGALT00000107742	GO:0005576(extracellular region);GO:0005615(extracellular space);GO:0005886(plasma membrane);GO:0006508(proteolysis);GO:0008270(zinc ion binding);GO:0030141(secretory granule);GO:0042277(peptide binding);GO:0043171(peptide catabolic process);GO:0045776(negative regulation of blood pressure);GO:0070006(metalloaminopeptidase activity);GO:0070062(extracellular exosome);GO:0070062(extracellular exoso…	NA	NA	NA	aminopeptidase B isoform X1 [Gallus gallus]	protein_coding	9.63693	9.1023	8.30884	9.19842	9.50722	9.19414	10.1374	9.45084	2039	1636	2048	1497	2114	1766	1708	1937
ENSGALG00000000377	chr28	604711	629778	-	HNRNPM	ENSGALT00000000510	GO:0000166(nucleotide binding);GO:0000380(alternative mRNA splicing, via spliceosome);GO:0016020(membrane);GO:0016363(nuclear matrix);GO:0019904(protein domain specific binding);GO:0031012(extracellular matrix);GO:0042382(paraspeckles);GO:0070062(extracellular exosome);GO:0071013(catalytic step 2 spliceosome)	03040(Spliceosome)	K12887	NA	heterogeneous nuclear ribonucleoprotein M [Gallus gallus]	protein_coding	243.414	243.383	240.43	256.553	231.908	245.663	254.944	237.443	33142	29111	34320	25051	35567	31456	32915	35992
ENSGALG00000000378	chr22	1324249	1333078	-	SLC25A37	ENSGALT00000000518	GO:0003735(structural constituent of ribosome);GO:0006412(translation)	NA	NA	NA	mitoferrin-1 [Gallus gallus]	protein_coding	55.3237	59.1379	60.2611	54.5699	54.3464	53.6334	54.4719	53.149	3720	3044	3512	2686	3871	3661	3951	3666
ENSGALG00000000379	chr27	4721958	4738989	+	ITGB3	ENSGALT00000000519	GO:0001954(positive regulation of cell-matrix adhesion);GO:0005178(integrin binding);GO:0007044(cell-substrate junction assembly);GO:0007160(cell-matrix adhesion);GO:0007229(integrin-mediated signaling pathway);GO:0008305(integrin complex);GO:0009897(external side of plasma membrane);GO:0010628(positive regulation of gene expression);GO:0010763(positive regulation of fibroblast migration);GO:0016…	04512(ECM-receptor interaction);04145(Phagosome);04510(Focal adhesion);04810(Regulation of actin cytoskeleton)	K06493	NA	integrin beta-3 precursor [Gallus gallus]	protein_coding	10.1918	11.1026	11.3015	11.1247	10.323	10.2948	10.1776	10.4724	2395	1980	2224	1794	2417	2329	2512	2533
ENSGALG00000000390	chr22	1337732	1346169	+	ENTPD4	ENSGALT00000000531	GO:0006256(UDP catabolic process);GO:0030173(integral component of Golgi membrane);GO:0045134(uridine-diphosphatase activity)	00230(Purine metabolism);00240(Pyrimidine metabolism);04142(Lysosome)	K12305	EC:3.6.1.6	ectonucleoside triphosphate diphosphohydrolase 4 isoform X1 [Gallus gallus]	protein_coding	22.8822	25.6336	23.695	24.7712	21.5739	21.0963	21.3641	19.0922	4200	3405	3918	2744	4554	4513	4418	4733
ENSGALG00000000394	chr26	1352712	1360431	+	SLC6A17	ENSGALT00000000539	GO:0003333(amino acid transmembrane transport);GO:0005328(neurotransmitter:sodium symporter activity);GO:0005887(integral component of plasma membrane);GO:0006836(neurotransmitter transport);GO:0007420(brain development);GO:0015171(amino acid transmembrane transporter activity);GO:0015816(glycine transport);GO:0015820(leucine transport);GO:0015824(proline transport);GO:0032328(alanine transport)	NA	NA	NA	sodium-dependent neutral amino acid transporter SLC6A17 [Gallus gallus]	protein_coding	0.079593	0.226227	0.331513	0.231153	0.050719	0.224771	0.162699	0.170588	12	42	34	28	18	46	71	51
ENSGALG00000000396	chr27	4751454	4764142	+	METTL2B	ENSGALT00000000541;ENSGALT00000076563	GO:0016427(tRNA (cytosine) methyltransferase activity);GO:0030488(tRNA methylation);GO:0030488(tRNA methylation)	NA	NA	NA	methyltransferase-like protein 2 [Gallus gallus]	protein_coding	17.2876	15.1984	16.5442	16.0172	17.3733	14.8712	13.9881	14.667	1907	1354	1446	1188	1940	1508	1740	1726
ENSGALG00000000397	chr26	574234	594203	+	IPO9	ENSGALT00000000542;ENSGALT00000094973	GO:0005635(nuclear envelope);GO:0005829(cytosol);GO:0016020(membrane);GO:0016020(membrane)	NA	NA	NA	PREDICTED: importin-9 [Coturnix japonica]	protein_coding	43.471	46.0714	46.3968	45.6928	44.674	45.0523	45.8825	41.5592	12661	10587	12249	8696	12597	11809	12596	12712
ENSGALG00000000399	chr9	2860218	2863677	-	DUSP28	ENSGALT00000099460;ENSGALT00000000544	GO:0008138(protein tyrosine/serine/threonine phosphatase activity);GO:0035335(peptidyl-tyrosine dephosphorylation);GO:0035335(peptidyl-tyrosine dephosphorylation)	NA	NA	NA	dual specificity phosphatase 28 [Gallus gallus]	protein_coding	0.0001	0.0001	0.0001	0.0001	0.0001	0.0001	0.0001	0.0001	0	0	0	0	0	0	0	0
ENSGALG00000000400	chr26	1366688	1389976	+	KCNC4	ENSGALT00000000545;ENSGALT00000061883;ENSGALT00000102299	GO:0005251(delayed rectifier potassium channel activity);GO:0008076(voltage-gated potassium channel complex);GO:0016021(integral component of membrane);GO:0031594(neuromuscular junction);GO:0034765(regulation of ion transmembrane transport);GO:0043679(axon terminus);GO:0046928(regulation of neurotransmitter secretion);GO:0051260(protein homooligomerization);GO:0071805(potassium ion transmembrane …	NA	NA	NA	PREDICTED: potassium voltage-gated channel subfamily C member 4 isoform X1 [Anser cygnoides domesticus];potassium voltage-gated channel subfamily C member 4 isoform X1 [Gallus gallus]	protein_coding	0.0001	0.0001	0.0001	0.0001	0.0001	0.0001	0.0001	0.0001	0	0	0	0	0	0	0	0
ENSGALG00000000401	chr26	1400047	1402914	+	RBM15	ENSGALT00000000546	GO:0000122(negative regulation of transcription by RNA polymerase II);GO:0000166(nucleotide binding);GO:0000398(mRNA splicing, via spliceosome);GO:0001569(branching involved in blood vessel morphogenesis);GO:0003676(nucleic acid binding);GO:0005634(nucleus);GO:0007221(positive regulation of transcription of Notch receptor target);GO:0016607(nuclear speck);GO:0045638(negative regulation of myeloid…	NA	NA	NA	putative RNA-binding protein 15 [Gallus gallus]	protein_coding	4.30465	5.48359	4.65648	4.31911	4.45753	5.0666	4.79762	4.9542	858	809	870	704	847	955	859	816
ENSGALG00000000402	chr22	1351044	1386815	+	LOXL2	ENSGALT00000000548	GO:0005044(scavenger receptor activity);GO:0005507(copper ion binding);GO:0006898(receptor-mediated endocytosis);GO:0016020(membrane);GO:0016641(oxidoreductase activity, acting on the CH-NH2 group of donors, oxygen as acceptor);GO:0055114(oxidation-reduction process)	NA	NA	NA	lysyl oxidase homolog 2 precursor [Gallus gallus]	protein_coding	89.0888	77.4192	76.0336	80.2229	101.299	86.0528	92.9855	100.18	24148	17010	20881	17631	21714	16691	17363	18773
ENSGALG00000000404	chr10	10883287	10904519	-	COPS2	ENSGALT00000000550	GO:0003714(transcription corepressor activity);GO:0005737(cytoplasm);GO:0008180(COP9 signalosome);GO:0008283(cell proliferation);GO:0035914(skeletal muscle cell differentiation);GO:0045892(negative regulation of transcription, DNA-templated)	NA	NA	NA	COP9 signalosome complex subunit 2 isoform X2 [Pogona vitticeps]	protein_coding	56.5173	53.5804	56.5974	55.6634	53.6761	60.7692	53.5335	54.1646	7246	6803	6808	5398	7801	6542	7319	7377
ENSGALG00000000407	chr28	646860	659632	-	ENSGALG00000000407	ENSGALT00000091215;ENSGALT00000000555	GO:0004842(ubiquitin-protein transferase activity);GO:0016567(protein ubiquitination);GO:0031463(Cul3-RING ubiquitin ligase complex);GO:0031463(Cul3-RING ubiquitin ligase complex)	03040(Spliceosome);03018(RNA degradation);03018(RNA degradation)	K12626	NA	U6 snRNA-associated Sm-like protein LSm7 isoform X1 [Gallus gallus]	protein_coding	30.2739	30.496	25.2049	30.3472	25.1602	25.4837	25.5529	25.4896	2630	2208	2515	1967	3235	2882	2523	3113
ENSGALG00000000409	chr22	1402211	1410592	-	CHMP7	ENSGALT00000000557	GO:0000815(ESCRT III complex);GO:0000920(cell separation after cytokinesis);GO:0005635(nuclear envelope);GO:0007080(mitotic metaphase plate congression);GO:0010458(exit from mitosis);GO:0015031(protein transport);GO:0031468(nuclear envelope reassembly);GO:0045324(late endosome to vacuole transport)	04144(Endocytosis);04217(Necroptosis)	K15053	NA	charged multivesicular body protein 7 [Gallus gallus]	protein_coding	67.3937	74.1715	77.7468	74.0844	72.1106	76.0085	74.0046	69.7828	14529	12699	14046	10380	13884	13516	15006	14653
ENSGALG00000000410	chr27	4774952	4815919	+	TLK2	ENSGALT00000000559;ENSGALT00000066196;ENSGALT00000101445	GO:0001672(regulation of chromatin assembly or disassembly);GO:0004674(protein serine/threonine kinase activity);GO:0005524(ATP binding);GO:0005634(nucleus);GO:0005882(intermediate filament);GO:0006974(cellular response to DNA damage stimulus);GO:0007059(chromosome segregation);GO:0018105(peptidyl-serine phosphorylation);GO:0030054(cell junction);GO:0032435(negative regulation of proteasomal ubiq…	NA	NA	NA	serine/threonine-protein kinase tousled-like 2 isoform X2 [Gallus gallus];serine/threonine-protein kinase tousled-like 2 isoform X3 [Corapipo altera]	protein_coding	53.0412	56.7021	60.5831	54.9283	44.2613	49.2281	49.3536	47.3807	8036	7412	8442	6352	9846	9311	10537	9791
ENSGALG00000000417	chr26	1413628	1422663	-	SLC16A4	ENSGALT00000000570;ENSGALT00000104455	GO:0005887(integral component of plasma membrane);GO:0015129(lactate transmembrane transporter activity);GO:0035879(plasma membrane lactate transport);GO:0035879(plasma membrane lactate transport)	NA	NA	NA	monocarboxylate transporter 5 isoform X1 [Gallus gallus]	protein_coding	0.0510475	0.124367	0.16054	0.0388299	0.0182525	0.0151855	0.0220834	0.0875048	3	2	4	10	9	18	24	6
ENSGALG00000000419	chr26	1424151	1426410	-	LAMTOR5	ENSGALT00000050321;ENSGALT00000000572	GO:0019079(viral genome replication);GO:0043154(negative regulation of cysteine-type endopeptidase activity involved in apoptotic process);GO:0071986(Ragulator complex);GO:0071986(Ragulator complex)	04150(mTOR signaling pathway);04150(mTOR signaling pathway)	K16344	NA	PREDICTED: ragulator complex protein LAMTOR5 [Gavia stellata];PREDICTED: ragulator complex protein LAMTOR5, partial [Calypte anna]	protein_coding	36.0819	36.6467	37.0831	41.9894	38.1435	38.5735	37.6074	39.9653	1692	1419	1572	1309	1637	1470	1576	1829
ENSGALG00000000424	chr11	11429328	11442605	-	CMTM3	ENSGALT00000039221;ENSGALT00000088689;ENSGALT00000101369	GO:0005737(cytoplasm);GO:0016021(integral component of membrane);GO:0031965(nuclear membrane);GO:0050861(positive regulation of B cell receptor signaling pathway);GO:0050861(positive regulation of B cell receptor signaling pathway)	NA	NA	NA	BASH/BLNK N-terminal associated protein 2 [Gallus gallus]	protein_coding	50.4419	52.5755	51.6003	53.0623	53.5592	52.2928	52.5261	51.4049	12129	9820	11205	8594	11680	10768	11194	11796
ENSGALG00000000430	chr28	659800	694959	+	SPPL2C	ENSGALT00000000587	GO:0005654(nucleoplasm);GO:0005765(lysosomal membrane);GO:0005813(centrosome);GO:0005886(plasma membrane);GO:0006509(membrane protein ectodomain proteolysis);GO:0010008(endosome membrane);GO:0015629(actin cytoskeleton);GO:0030660(Golgi-associated vesicle membrane);GO:0031293(membrane protein intracellular domain proteolysis);GO:0042500(aspartic endopeptidase activity, intramembrane cleaving);GO:0…	NA	NA	NA	signal peptide peptidase-like 2B precursor [Gallus gallus]	protein_coding	15.2432	15.5721	15.7945	15.3157	15.3233	14.9162	15.7639	15.1777	5745	4638	5568	4201	5844	5280	5673	5637
ENSGALG00000000433	chr7	22205155	22208893	+	ENSGALG00000000433	ENSGALT00000083391	GO:0003924(GTPase activity);GO:0005200(structural constituent of cytoskeleton);GO:0005525(GTP binding);GO:0005737(cytoplasm);GO:0005874(microtubule);GO:0007017(microtubule-based process)	04145(Phagosome);04210(Apoptosis);04530(Tight junction);04540(Gap junction)	K07374	NA	PREDICTED: tubulin alpha-4A chain isoform X1 [Coturnix japonica]	protein_coding	12.4649	14.0492	13.7724	14.8494	14.2957	14.6344	14.5711	13.5351	2278	1934	2188	1593	2031	2025	2103	2323
ENSGALG00000000436	chr26	522606	523803	+	RABIF	ENSGALT00000000593	GO:0005085(guanyl-nucleotide exchange factor activity);GO:0005622(intracellular);GO:0007264(small GTPase mediated signal transduction);GO:0008270(zinc ion binding);GO:0043547(positive regulation of GTPase activity)	NA	NA	NA	guanine nucleotide exchange factor MSS4 [Gallus gallus]	protein_coding	8.06011	8.34411	7.41503	6.38713	6.39581	7.50754	6.35156	7.23358	397	387	372	332	512	469	441	390
ENSGALG00000000437	chr26	1433283	1436412	+	PGA3	ENSGALT00000000594	GO:0004190(aspartic-type endopeptidase activity);GO:0006508(proteolysis);GO:0030163(protein catabolic process)	NA	NA	NA	embryonic pepsinogen precursor [Gallus gallus]	protein_coding	0.0001	0.0001	0.0001	0.0001	0.0001	0.0001	0.0001	0.0001	0	0	0	0	0	0	0	0
ENSGALG00000000438	Z	27771796	27786843	-	ERMP1	ENSGALT00000000595	GO:0016021(integral component of membrane)	NA	NA	NA	endoplasmic reticulum metallopeptidase 1 [Gallus gallus]	protein_coding	7.24004	5.73867	6.54313	7.03402	6.98166	7.213	6.38027	6.857	1133	971	976	822	1201	842	1017	1121
ENSGALG00000000441	chr26	1438259	1442793	-	KCNA10	ENSGALT00000000598	GO:0005251(delayed rectifier potassium channel activity);GO:0008076(voltage-gated potassium channel complex);GO:0016021(integral component of membrane);GO:0034765(regulation of ion transmembrane transport);GO:0051260(protein homooligomerization);GO:0071805(potassium ion transmembrane transport)	NA	NA	NA	potassium voltage-gated channel subfamily A member 10 [Gallus gallus]	protein_coding	0.0001	0.0001	0.0001	0.0001	0.0001	0.0001	0.0001	0.0001	0	0	0	0	0	0	0	0
ENSGALG00000000442	chr26	1469306	1471568	-	KCNA2	ENSGALT00000000599	GO:0005251(delayed rectifier potassium channel activity);GO:0008076(voltage-gated potassium channel complex);GO:0014059(regulation of dopamine secretion);GO:0016021(integral component of membrane);GO:0021633(optic nerve structural organization);GO:0030425(dendrite);GO:0032809(neuronal cell body membrane);GO:0034765(regulation of ion transmembrane transport);GO:0043204(perikaryon);GO:0043679(axon …	NA	NA	NA	potassium voltage-gated channel subfamily A member 2 [Gallus gallus]	protein_coding	0.0001	0.0001	0.0001	0.0001	0.0001	0.0001	0.0001	0.0001	0	0	0	0	0	0	0	0
ENSGALG00000000451	chr1	8003807	8010070	+	MEIG1	ENSGALT00000000612	GO:0005634(nucleus)	NA	NA	NA	meiosis expressed gene 1 protein homolog [Gallus gallus]	protein_coding	0.061637	0.273924	0.0001	0.0001	0.044365	0.0001	0.0001	0.0001	5	0	0	0	6	23	0	0
ENSGALG00000000452	chr22	1415487	1422100	+	TNFRSF10B	ENSGALT00000040952;ENSGALT00000095650;ENSGALT00000103805	GO:0005031(tumor necrosis factor-activated receptor activity);GO:0005887(integral component of plasma membrane);GO:0006954(inflammatory response);GO:0006955(immune response);GO:0007275(multicellular organism development);GO:0032496(response to lipopolysaccharide);GO:0033209(tumor necrosis factor-mediated signaling pathway);GO:0042127(regulation of cell proliferation);GO:0042981(regulation of apop…	04060(Cytokine-cytokine receptor interaction);04210(Apoptosis);04217(Necroptosis);05164(Influenza A);05164(Influenza A)	K04722	NA	tumor necrosis factor receptor superfamily member 10B isoform X1 [Gallus gallus]	protein_coding	53.0966	53.8745	54.4802	40.3791	35.9207	33.2732	29.6624	47.9039	6111	4694	4753	6016	9235	8288	8877	6743
ENSGALG00000000458	chr28	710915	722418	+	TMPRSS9	ENSGALT00000062240;ENSGALT00000000620	GO:0004252(serine-type endopeptidase activity);GO:0006508(proteolysis);GO:0016021(integral component of membrane);GO:0016021(integral component of membrane)	NA	NA	NA	transmembrane protease serine 9 isoform X1 [Gallus gallus]	protein_coding	0.389305	0.298432	0.263369	0.269418	0.20156	0.192798	0.0879902	0.131344	49	39	21	24	97	65	62	64
ENSGALG00000000461	chr27	4832151	4845337	+	MRC2	ENSGALT00000000627	GO:0001649(osteoblast differentiation);GO:0005518(collagen binding);GO:0005925(focal adhesion);GO:0016021(integral component of membrane);GO:0030574(collagen catabolic process)	04145(Phagosome)	K06560	NA	C-type mannose receptor 2 [Gallus gallus]	protein_coding	24.5199	26.3407	25.674	26.273	27.8187	28.66	29.4943	27.5044	7784	6649	7774	5681	7015	6665	6881	7216
ENSGALG00000000466	chr23	5273969	5292034	-	LCK	ENSGALT00000000635	GO:0000242(pericentriolar material);GO:0001772(immunological synapse);GO:0004715(non-membrane spanning protein tyrosine kinase activity);GO:0004722(protein serine/threonine phosphatase activity);GO:0005524(ATP binding);GO:0006470(protein dephosphorylation);GO:0006882(cellular zinc ion homeostasis);GO:0006919(activation of cysteine-type endopeptidase activity involved in apoptotic process);GO:0008…	NA	NA	NA	proto-oncogene tyrosine-protein kinase LCK isoform X1 [Gallus gallus]	protein_coding	0.066162	0.134568	0.175567	0.10824	0.076743	0.147361	0.103878	0.126043	21	34	27	26	19	34	46	30
ENSGALG00000000469	chr22	5083582	5098900	+	ADRA1A	ENSGALT00000000639	GO:0001985(negative regulation of heart rate involved in baroreceptor response to increased systemic arterial blood pressure);GO:0001994(norepinephrine-epinephrine vasoconstriction involved in regulation of systemic arterial blood pressure);GO:0001996(positive regulation of heart rate by epinephrine-norepinephrine);GO:0001997(positive regulation of the force of heart contraction by epinephrine-no…	04020(Calcium signaling pathway);04080(Neuroactive ligand-receptor interaction);04261(Adrenergic signaling in cardiomyocytes);04270(Vascular smooth muscle contraction)	K04135	NA	alpha-1A adrenergic receptor [Gallus gallus]	protein_coding	0.0001	0.115719	0.0001	0.0001	0.0001	0.0001	0.0001	0.0001	0	0	0	0	0	16	0	0
ENSGALG00000000470	chr28	729616	757180	-	LMNA	ENSGALT00000105638;ENSGALT00000000640	GO:0005198(structural molecule activity);GO:0005637(nuclear inner membrane);GO:0005638(lamin filament);GO:0005638(lamin filament)	04210(Apoptosis);04210(Apoptosis)	K07611	NA	lamin-B2 [Numida meleagris]	protein_coding	189.831	175.055	185.729	183.499	188.696	194.256	194.958	192.381	47223	40311	45960	35543	48573	39620	44526	45081
ENSGALG00000000474	chr28	770201	772981	+	RPL36	ENSGALT00000086246	GO:0003735(structural constituent of ribosome);GO:0005730(nucleolus);GO:0006412(translation);GO:0016020(membrane);GO:0022625(cytosolic large ribosomal subunit)	03010(Ribosome)	K02920	NA	hypothetical protein ASZ78_008127 [Callipepla squamata]	protein_coding	378.545	416.47	411.037	382.21	316.034	357.813	347.669	393.172	9288	8719	9625	8530	11374	11069	11572	11026
ENSGALG00000000476	chr22	4410028	4620737	-	LRRTM4	ENSGALT00000000646	GO:0004860(protein kinase inhibitor activity);GO:0005737(cytoplasm);GO:0006469(negative regulation of protein kinase activity);GO:0016021(integral component of membrane);GO:0019221(cytokine-mediated signaling pathway);GO:0030054(cell junction);GO:0045211(postsynaptic membrane);GO:0046426(negative regulation of JAK-STAT cascade);GO:0050808(synapse organization)	NA	NA	NA	leucine-rich repeat transmembrane neuronal protein 4 isoform X1 [Gallus gallus]	protein_coding	0.239621	0.149449	0.201748	0.095932	0.14554	0.0001	0.116345	0.103361	32	0	25	17	54	30	43	21
ENSGALG00000000478	chr27	4897150	5049377	+	TANC2	ENSGALT00000000648	GO:0001701(in utero embryonic development)	NA	NA	NA	protein TANC2 isoform X2 [Gallus gallus]	protein_coding	4.46133	4.47885	4.43448	4.69672	4.59894	4.64055	4.48575	4.41146	1990	1665	1828	1409	1974	1753	1838	1995
ENSGALG00000000497	chr26	1533127	1536766	-	ENSGALG00000000497	ENSGALT00000000680	GO:0005829(cytosol);GO:0006915(apoptotic process);GO:0019901(protein kinase binding);GO:0043229(intracellular organelle);GO:2001238(positive regulation of extrinsic apoptotic signaling pathway)	NA	NA	NA	apoptosis facilitator Bcl-2-like protein 14 isoform X2 [Gallus gallus]	protein_coding	0.0001	0.0001	0.047796	0.050439	0.045785	0.0001	0.0001	0.0001	4	0	0	0	0	0	4	5
ENSGALG00000000498	chr27	5066557	5082805	+	ACE	ENSGALT00000040528	GO:0004180(carboxypeptidase activity);GO:0006508(proteolysis);GO:0008237(metallopeptidase activity);GO:0008241(peptidyl-dipeptidase activity);GO:0016020(membrane);GO:0046872(metal ion binding)	NA	NA	NA	angiotensin-converting enzyme precursor [Gallus gallus]	protein_coding	0.0001	0.0001	0.0001	0.010896	0.0001	0.044353	0.0001	0.0001	0	12	0	0	0	0	0	4
ENSGALG00000000504	chr26	1539943	1544102	-	ETV7	ENSGALT00000054845	GO:0000122(negative regulation of transcription by RNA polymerase II);GO:0000977(RNA polymerase II regulatory region sequence-specific DNA binding);GO:0000981(RNA polymerase II transcription factor activity, sequence-specific DNA binding);GO:0001227(transcriptional repressor activity, RNA polymerase II transcription regulatory region sequence-specific DNA binding);GO:0005634(nucleus);GO:0005654(n…	NA	NA	NA	transcription factor ETV7 isoform X3 [Gallus gallus]	protein_coding	0.0001	0.0001	0.0001	0.145751	0.1199	0.151118	0.0001	0.150212	9	10	0	9	0	0	0	11
ENSGALG00000000505	chr27	5090432	5118510	+	KCNH6	ENSGALT00000031464;ENSGALT00000091239;ENSGALT00000091931	GO:0005249(voltage-gated potassium channel activity);GO:0005887(integral component of plasma membrane);GO:0034765(regulation of ion transmembrane transport);GO:0042391(regulation of membrane potential);GO:0071805(potassium ion transmembrane transport);GO:0071805(potassium ion transmembrane transport)	NA	NA	NA	potassium voltage-gated channel subfamily H member 6 [Gallus gallus];potassium voltage-gated channel subfamily H member 6 isoform X1 [Gallus gallus];RecName: Full=Potassium voltage-gated channel subfamily H member 6; AltName: Full=Ether-a-go-go-related gene potassium channel; Short=ERG; Short=Eag-related protein; Short=Ether-a-go-go-related protein; AltName: Full=Voltage-gated potassium channel s…	protein_coding	0.0001	0.0001	0.0359715	0.0001	0.0228094	0.0001	0.0001	0.0155589	8	0	0	4	0	0	12	0
ENSGALG00000000507	chr11	18738378	18745111	+	CPNE7	ENSGALT00000038850	GO:0005634(nucleus);GO:0005737(cytoplasm);GO:0005886(plasma membrane);GO:0070062(extracellular exosome);GO:0071277(cellular response to calcium ion)	NA	NA	NA	copine-7 [Gallus gallus]	protein_coding	0.053264	0.0001	0.0001	0.0001	0.0001	0.0001	0.0001	0.0001	0	0	0	0	7	0	0	0
ENSGALG00000000510	chr27	5119774	5135568	+	DCAF7	ENSGALT00000000697	GO:0005654(nucleoplasm);GO:0005737(cytoplasm);GO:0016363(nuclear matrix);GO:0080008(Cul4-RING E3 ubiquitin ligase complex)	NA	NA	NA	DDB1- and CUL4-associated factor 7, partial [Bos mutus]	protein_coding	13.2172	12.4567	13.4887	13.6145	13.9044	13.6499	13.7166	12.9728	3677	2993	3417	2533	3574	2979	3417	3534
ENSGALG00000000511	chr26	1544510	1563320	+	KCTD20	ENSGALT00000063478;ENSGALT00000085126;ENSGALT00000000700	GO:0005737(cytoplasm);GO:0042327(positive regulation of phosphorylation);GO:0042327(positive regulation of phosphorylation)	NA	NA	NA	BTB/POZ domain-containing protein KCTD20 isoform X2 [Gallus gallus];BTB/POZ domain-containing protein KCTD20 isoform X1 [Gallus gallus]	protein_coding	13.9969	12.961	13.4834	12.7827	11.8241	11.906	12.4912	13.1051	3098	2588	3083	2536	3751	3072	3386	3289
ENSGALG00000000513	chr11	18771553	18778212	+	ZNF276	ENSGALT00000000702	GO:0003676(nucleic acid binding);GO:0005634(nucleus);GO:0008270(zinc ion binding)	NA	NA	NA	zinc finger protein 276 [Gallus gallus]	protein_coding	14.2417	16.5071	17.8658	16.1265	13.7959	15.2885	15.4693	14.0816	1758	1616	1857	1325	1856	1903	2181	2017
ENSGALG00000000516	chr11	18778749	18811706	-	FANCA	ENSGALT00000000705	GO:0007140(male meiotic nuclear division);GO:0008584(male gonad development);GO:0008585(female gonad development);GO:0042127(regulation of cell proliferation);GO:0043240(Fanconi anaemia nuclear complex)	03460(Fanconi anemia pathway)	K10888	NA	Fanconi anemia group A protein [Gallus gallus]	protein_coding	3.53931	3.36534	3.08577	3.29386	3.60191	3.2569	3.39536	3.35866	1212	909	1077	835	1218	1025	995	1088
ENSGALG00000000518	chr26	510087	522316	+	KLHL12	ENSGALT00000000712;ENSGALT00000100454;ENSGALT00000063878	GO:0000139(Golgi membrane);GO:0004842(ubiquitin-protein transferase activity);GO:0005815(microtubule organizing center);GO:0006513(protein monoubiquitination);GO:0016055(Wnt signaling pathway);GO:0030134(COPII-coated ER to Golgi transport vesicle);GO:0031463(Cul3-RING ubiquitin ligase complex);GO:0048208(COPII vesicle coating);GO:0048208(COPII vesicle coating)	NA	NA	NA	kelch-like protein 12 isoform X1 [Numida meleagris];kelch-like protein 12 isoform X2 [Octodon degus]	protein_coding	8.42085	10.4335	11.1139	9.7948	8.7558	8.98887	9.64386	8.57641	2481	2112	2574	1794	2439	2674	3016	2724
ENSGALG00000000521	chr11	18813764	18819623	+	SPIRE2	ENSGALT00000000717;ENSGALT00000072782	GO:0003779(actin binding);GO:0005938(cell cortex);GO:0016192(vesicle-mediated transport);GO:0030659(cytoplasmic vesicle membrane);GO:0032154(cleavage furrow);GO:0036089(cleavage furrow formation);GO:0040038(polar body extrusion after meiotic divisions);GO:0045010(actin nucleation);GO:0046907(intracellular transport);GO:0051295(establishment of meiotic spindle localization);GO:0070649(formin-nucle…	NA	NA	NA	protein spire homolog 2 isoform X1 [Gallus gallus];protein spire homolog 2 isoform X2 [Gallus gallus]	protein_coding	0.370453	0.748552	0.570089	0.690662	0.579407	0.308096	0.458637	0.407698	89	39	66	46	59	104	84	103
ENSGALG00000000523	chr26	1565335	1575057	-	STK38	ENSGALT00000000721	GO:0000287(magnesium ion binding);GO:0004674(protein serine/threonine kinase activity);GO:0005524(ATP binding);GO:0005622(intracellular);GO:0005737(cytoplasm);GO:0018105(peptidyl-serine phosphorylation);GO:0031435(mitogen-activated protein kinase kinase kinase binding);GO:0035556(intracellular signal transduction);GO:0043407(negative regulation of MAP kinase activity)	NA	NA	NA	serine/threonine-protein kinase 38 [Athene cunicularia]	protein_coding	8.82234	9.62227	9.07068	9.16783	8.41704	9.82795	9.68003	9.80909	1643	1590	1780	1413	1760	1698	1696	1756
ENSGALG00000000525	chr27	5141419	5180131	+	MAP3K3	ENSGALT00000094251;ENSGALT00000040505;ENSGALT00000098601	GO:0001568(blood vessel development);GO:0005524(ATP binding);GO:0005737(cytoplasm);GO:0023014(signal transduction by protein phosphorylation);GO:0035556(intracellular signal transduction);GO:0043123(positive regulation of I-kappaB kinase/NF-kappaB signaling);GO:0046777(protein autophosphorylation);GO:1900745(positive regulation of p38MAPK cascade);GO:1900745(positive regulation of p38MAPK cascade)	04010(MAPK signaling pathway);04912(GnRH signaling pathway);04912(GnRH signaling pathway)	K04421	EC:2.7.11.25	mitogen-activated protein kinase kinase kinase 3 isoform X2 [Gallus gallus];mitogen-activated protein kinase kinase kinase 3 isoform X1 [Gallus gallus]	protein_coding	23.5658	24.4053	24.9816	24.3154	25.095	24.3364	24.8057	23.5635	9061	7286	8437	6281	8700	7970	8641	8619
ENSGALG00000000528	chr11	18849334	18852939	-	DBNDD1	ENSGALT00000101009;ENSGALT00000000728;ENSGALT00000076178	GO:0005737(cytoplasm);GO:0005737(cytoplasm)	NA	NA	NA	PREDICTED: dysbindin domain-containing protein 1 isoform X1 [Coturnix japonica];dysbindin domain-containing protein 1 isoform X9 [Gallus gallus]	protein_coding	0.968364	0.891756	0.979834	1.2242	1.19164	0.701968	1.1432	1.02864	214	104	193	137	179	145	169	215
ENSGALG00000000529	chr27	5186052	5190752	-	LIMD2	ENSGALT00000074653	GO:0008270(zinc ion binding)	NA	NA	NA	hypothetical protein RCJMB04_35e5 [Gallus gallus]	protein_coding	0.046938	0.0001	0.0001	0.08423	0.0001	0.116923	0.030741	0.082372	0	8	3	5	4	0	0	7
ENSGALG00000000533	chr26	1584188	1590134	+	SRSF3	ENSGALT00000000735	GO:0000166(nucleotide binding);GO:0016607(nuclear speck);GO:0043274(phospholipase binding)	03040(Spliceosome);05168(Herpes simplex infection)	K12892	NA	serine/arginine-rich splicing factor 3 [Patagioenas fasciata monilis]	protein_coding	141.396	141.686	136.236	142.594	142.13	142.374	129.168	136.327	13627	11319	11666	9650	13861	12286	12513	13421
ENSGALG00000000535	chr21	255925	259437	+	ERRFI1	ENSGALT00000000739	GO:0005737(cytoplasm);GO:0007175(negative regulation of epidermal growth factor-activated receptor activity);GO:0019901(protein kinase binding);GO:0031234(extrinsic component of cytoplasmic side of plasma membrane);GO:0031953(negative regulation of protein autophosphorylation);GO:0042059(negative regulation of epidermal growth factor receptor signaling pathway);GO:0043589(skin morphogenesis);GO:0…	NA	NA	NA	hypothetical protein CIB84_000544 [Bambusicola thoracicus]	protein_coding	30.9762	37.0482	36.6231	35.1502	26.8402	32.58	30.1266	27.9949	5111	5144	5404	3936	6031	6380	6681	6571
ENSGALG00000000538	chr27	5196842	5203338	+	RNF113B	ENSGALT00000092586;ENSGALT00000000743	GO:0005684(U2-type spliceosomal complex);GO:0008270(zinc ion binding);GO:0034247(snoRNA splicing);GO:0045292(mRNA cis splicing, via spliceosome);GO:0045292(mRNA cis splicing, via spliceosome)	NA	NA	NA	RING finger protein 113A-like [Dromaius novaehollandiae];RING finger protein 113A [Gallus gallus]	protein_coding	22.1823	22.3066	21.0434	23.5743	20.865	22.6175	19.5315	21.0226	2602	2339	2294	1936	2828	2516	2514	2886
ENSGALG00000000540	chr11	18853533	18862046	+	GAS8	ENSGALT00000000745	GO:0005794(Golgi apparatus);GO:0005874(microtubule);GO:0017137(Rab GTPase binding);GO:0030317(flagellated sperm motility);GO:0031514(motile cilium);GO:0034613(cellular protein localization)	NA	NA	NA	dynein regulatory complex subunit 4 [Gallus gallus]	protein_coding	6.4051	8.2737	6.70133	6.59643	5.87326	6.54527	6.03069	6.30914	963	890	932	764	1074	1227	1053	1062
ENSGALG00000000541	chr26	481428	495534	+	ZC3H11B	ENSGALT00000000748;ENSGALT00000048285;ENSGALT00000107439	GO:0000346(transcription export complex);GO:0016973(poly(A)+ mRNA export from nucleus);GO:0046872(metal ion binding);GO:0046872(metal ion binding)	NA	NA	NA	zinc finger CCCH domain-containing protein 11A isoform X1 [Gallus gallus]	protein_coding	30.4644	32.9074	33.4806	30.2153	26.1661	31.4709	27.7258	27.4442	5503	5488	5493	4261	6550	6259	6745	6238
ENSGALG00000000542	chr23	352761	353960	-	ZNF593	ENSGALT00000000749	GO:0003676(nucleic acid binding);GO:0005730(nucleolus);GO:0008270(zinc ion binding);GO:0098779(positive regulation of mitophagy in response to mitochondrial depolarization)	NA	NA	NA	zinc finger protein 593 [Gallus gallus]	protein_coding	64.7943	63.6674	62.7921	62.0015	68.3447	60.4301	57.6585	69.5627	3050	2236	2424	2292	2956	2570	2684	2716
ENSGALG00000000544	chr26	1603818	1616373	+	ENSGALG00000000544	ENSGALT00000035251;ENSGALT00000091203	GO:0005525(GTP binding);GO:0005622(intracellular);GO:0007264(small GTPase mediated signal transduction);GO:0007264(small GTPase mediated signal transduction)	NA	NA	NA	ras-related protein Rab-44 isoform X5 [Gallus gallus];ras-related protein Rab-44 isoform X1 [Gallus gallus]	protein_coding	0.0360033	0.0001	0.0329363	0.0606534	0.0303354	0.0328963	0.0001	0.0001	15	13	0	0	18	0	16	29
ENSGALG00000000545	chr26	1725734	1730462	-	REN	ENSGALT00000000757	GO:0001823(mesonephros development);GO:0002003(angiotensin maturation);GO:0002018(renin-angiotensin regulation of aldosterone production);GO:0004190(aspartic-type endopeptidase activity);GO:0005102(receptor binding);GO:0005615(extracellular space);GO:0005764(lysosome);GO:0008584(male gonad development);GO:0009755(hormone-mediated signaling pathway);GO:0030163(protein catabolic process);GO:0042756…	NA	NA	NA	renin isoform X5 [Gallus gallus]	protein_coding	0.04825	0.027274	0.0001	0.0001	0.0001	0.0001	0.026185	0.0001	0	0	4	0	8	4	0	0
ENSGALG00000000549	chr11	18861162	18862768	-	URAH	ENSGALT00000000763;ENSGALT00000101925	GO:0005739(mitochondrion);GO:0006144(purine nucleobase metabolic process);GO:0033971(hydroxyisourate hydrolase activity);GO:0033971(hydroxyisourate hydrolase activity)	00230(Purine metabolism);00230(Purine metabolism)	K07127	EC:3.5.2.17	5-hydroxyisourate hydrolase [Gallus gallus];5-hydroxyisourate hydrolase isoform X2 [Gallus gallus]	protein_coding	0.0001	0.131576	0.145222	0.0350064	0.0001	0.0001	0.0705727	0.0597895	0	0	4	3	0	7	8	2
ENSGALG00000000550	chr27	5203843	5214957	-	STRADA	ENSGALT00000000766;ENSGALT00000054519;ENSGALT00000082774;ENSGALT00000051342;ENSGALT00000095728	GO:0004672(protein kinase activity);GO:0005524(ATP binding);GO:0005654(nucleoplasm);GO:0005737(cytoplasm);GO:0006468(protein phosphorylation);GO:0006611(protein export from nucleus);GO:0019900(kinase binding);GO:0032147(activation of protein kinase activity);GO:0043539(protein serine/threonine kinase activator activity);GO:0071902(positive regulation of protein serine/threonine kinase activity);G…	04150(mTOR signaling pathway);04150(mTOR signaling pathway)	K08271	NA	STE20-related kinase adapter protein alpha isoform 1 [Gallus gallus];STE20-related kinase adapter protein alpha isoform 3 [Gallus gallus]	protein_coding	34.6562	40.7548	40.1701	39.2578	32.7429	36.1732	36.3032	33.0638	5862	5372	6123	4371	6344	6600	6889	6900
ENSGALG00000000551	chr26	1618156	1637334	+	C26H6orf89	ENSGALT00000035250	GO:0005737(cytoplasm);GO:0005886(plasma membrane);GO:0016021(integral component of membrane);GO:0042060(wound healing);GO:0045787(positive regulation of cell cycle);GO:0050673(epithelial cell proliferation)	NA	NA	NA	bombesin receptor-activated protein C6orf89 homolog isoform X1 [Gallus gallus]	protein_coding	4.36434	5.19858	4.56365	4.53206	4.34342	4.55029	4.37589	4.04754	1696	1474	1610	1167	1743	1836	1707	1737
ENSGALG00000000556	chr21	284869	288183	+	UTS2	ENSGALT00000000772	GO:0005179(hormone activity);GO:0005576(extracellular region);GO:0008217(regulation of blood pressure)	04080(Neuroactive ligand-receptor interaction)	K05248	NA	urotensin-2 precursor [Gallus gallus]	protein_coding	0.270846	0.062588	0.399921	0.747631	0.069148	0.243569	0.085685	0.36456	3	8	4	11	11	3	15	29
ENSGALG00000000557	chr26	1717215	1724197	-	ETNK2	ENSGALT00000000773	GO:0004305(ethanolamine kinase activity);GO:0006646(phosphatidylethanolamine biosynthetic process);GO:0009791(post-embryonic development);GO:0016310(phosphorylation);GO:0035264(multicellular organism growth)	00564(Glycerophospholipid metabolism)	K00894	EC:2.7.1.82	PREDICTED: ethanolamine kinase 2 [Coturnix japonica]	protein_coding	0.579598	0.189528	0.779135	0.703371	0.798414	0.530233	0.352927	0.715044	73	41	31	49	55	16	69	64
ENSGALG00000000558	chr28	792585	812847	-	SLC1A6	ENSGALT00000000776	GO:0005313(L-glutamate transmembrane transporter activity);GO:0005794(Golgi apparatus);GO:0016021(integral component of membrane);GO:0017153(sodium:dicarboxylate symporter activity);GO:0042391(regulation of membrane potential)	NA	NA	NA	excitatory amino acid transporter 4 isoform X1 [Gallus gallus]	protein_coding	0.196642	0.166181	0.192132	0.138877	0.304926	0.197537	0.277192	0.413591	71	39	61	71	47	35	43	32
ENSGALG00000000560	chr26	1639626	1646179	+	ENSGALG00000000560	ENSGALT00000000779	GO:0070062(extracellular exosome)	NA	NA	NA	peptidase inhibitor 16 isoform X1 [Gallus gallus]	protein_coding	0.143146	0.054166	0.153868	0.068518	0.058593	0.051001	0.055758	0.114974	11	8	10	16	26	9	27	12
ENSGALG00000000564	chr27	5215338	5225187	-	CCDC47	ENSGALT00000000783	GO:0001649(osteoblast differentiation);GO:0005509(calcium ion binding);GO:0005783(endoplasmic reticulum);GO:0005791(rough endoplasmic reticulum);GO:0006983(ER overload response);GO:0007029(endoplasmic reticulum organization);GO:0009791(post-embryonic development);GO:0016020(membrane);GO:0030433(ubiquitin-dependent ERAD pathway);GO:0055074(calcium ion homeostasis)	NA	NA	NA	hypothetical protein CIB84_006929 [Bambusicola thoracicus]	protein_coding	50.6895	48.8391	51.906	49.3647	50.1106	50.7989	50.6509	49.3492	9976	8385	9498	7253	10317	8793	9899	9647
ENSGALG00000000568	chr26	429845	474775	+	LGR6	ENSGALT00000000792	GO:0007186(G-protein coupled receptor signaling pathway);GO:0016021(integral component of membrane);GO:0016500(protein-hormone receptor activity);GO:0030177(positive regulation of Wnt signaling pathway);GO:0030335(positive regulation of cell migration);GO:0031982(vesicle);GO:0042246(tissue regeneration);GO:1990523(bone regeneration)	NA	NA	NA	leucine-rich repeat-containing G-protein coupled receptor 6 isoform X1 [Gallus gallus]	protein_coding	0.0001	0.0001	0.0001	0.0001	0.0001	0.0001	0.0001	0.0001	0	0	0	0	0	0	0	0
ENSGALG00000000573	chr21	291189	310409	-	PER3	ENSGALT00000000797	GO:0000122(negative regulation of transcription by RNA polymerase II);GO:0019900(kinase binding);GO:0031625(ubiquitin protein ligase binding);GO:0032922(circadian regulation of gene expression);GO:0045187(regulation of circadian sleep/wake cycle, sleep)	05168(Herpes simplex infection)	K21945	NA	period circadian protein homolog 3 [Gallus gallus]	protein_coding	10.507	11.1678	11.6844	11.5399	7.97238	10.3809	8.89643	8.94759	3384	3653	3557	2804	4559	4287	4750	4808
ENSGALG00000000576	chr25	2624337	2626380	-	RRNAD1	ENSGALT00000000804	GO:0000179(rRNA (adenine-N6,N6-)-dimethyltransferase activity);GO:0031167(rRNA methylation)	NA	NA	NA	protein RRNAD1 isoform X2 [Gallus gallus]	protein_coding	7.68925	7.89595	7.1585	8.55627	7.9622	7.39663	8.25552	8.40457	931	717	909	725	919	835	802	982
ENSGALG00000000577	chr28	832528	873391	+	RANBP3	ENSGALT00000097326;ENSGALT00000100734;ENSGALT00000103263;ENSGALT00000000806	GO:0005634(nucleus);GO:0005654(nucleoplasm);GO:0005829(cytosol);GO:0008536(Ran GTPase binding);GO:0046827(positive regulation of protein export from nucleus);GO:0046907(intracellular transport);GO:0070412(R-SMAD binding);GO:0070412(R-SMAD binding)	05166(HTLV-I infection);05166(HTLV-I infection)	K15304	NA	ran-binding protein 3 isoform X1 [Gallus gallus];ran-binding protein 3 isoform X3 [Gallus gallus];ran-binding protein 3 isoform X6 [Gallus gallus];ran-binding protein 3 isoform X2 [Gallus gallus]	protein_coding	34.8384	34.1322	34.8101	35.5185	33.6307	34.5485	35.6271	33.0883	7999	6813	7981	5810	8471	7341	7931	8292
ENSGALG00000000579	chr21	310699	314464	-	VAMP3	ENSGALT00000035246	GO:0000149(SNARE binding);GO:0001921(positive regulation of receptor recycling);GO:0005484(SNAP receptor activity);GO:0005829(cytosol);GO:0005886(plasma membrane);GO:0006887(exocytosis);GO:0006906(vesicle fusion);GO:0009986(cell surface);GO:0016021(integral component of membrane);GO:0017156(calcium ion regulated exocytosis);GO:0030136(clathrin-coated vesicle);GO:0030141(secretory granule);GO:0031…	04130(SNARE interactions in vesicular transport);04145(Phagosome)	K13505	NA	vesicle-associated membrane protein 3 [Numida meleagris]	protein_coding	94.7023	96.2326	102.838	100.431	99.7142	111.266	93.7498	99.8512	4583	4241	4059	3388	4451	4000	4528	4532
ENSGALG00000000581	chr27	5225378	5241792	+	DDX42	ENSGALT00000000811	GO:0004386(helicase activity);GO:0005524(ATP binding);GO:0005654(nucleoplasm);GO:0005737(cytoplasm);GO:0008104(protein localization);GO:0016020(membrane)	03040(Spliceosome)	K12835	EC:3.6.4.13	ATP-dependent RNA helicase DDX42 [Gallus gallus]	protein_coding	23.4389	23.468	23.3142	23.3424	22.8469	22.6436	22.7584	23.9545	6538	5373	6135	5061	6858	6074	6391	6557
ENSGALG00000000583	chr26	1695658	1714634	+	SOX13	ENSGALT00000000813;ENSGALT00000091711	GO:0000977(RNA polymerase II regulatory region sequence-specific DNA binding);GO:0005634(nucleus);GO:0006355(regulation of transcription, DNA-templated);GO:0045586(regulation of gamma-delta T cell differentiation);GO:0045586(regulation of gamma-delta T cell differentiation)	NA	NA	NA	transcription factor SOX-13 isoform X1 [Gallus gallus]	protein_coding	1.30672	0.775586	1.31365	1.09263	1.13781	0.869439	1.01819	0.749392	267	169	225	130	313	165	295	252
ENSGALG00000000584	chr26	380663	408134	+	ENSGALG00000000584	ENSGALT00000107366;ENSGALT00000092611;ENSGALT00000098251;ENSGALT00000000815	GO:0004725(protein tyrosine phosphatase activity);GO:0016021(integral component of membrane);GO:0035335(peptidyl-tyrosine dephosphorylation);GO:0035335(peptidyl-tyrosine dephosphorylation)	NA	NA	NA	receptor-type tyrosine-protein phosphatase V isoform X1 [Gallus gallus]	protein_coding	0.353358	0.230281	0.175019	0.229877	0.308941	0.338002	0.382966	0.261473	159	143	185	99	185	107	87	116
ENSGALG00000000585	chr27	5250693	5256162	+	MYL4	ENSGALT00000000816	GO:0002026(regulation of the force of heart contraction);GO:0003785(actin monomer binding);GO:0005509(calcium ion binding);GO:0031672(A band);GO:0032781(positive regulation of ATPase activity);GO:0051015(actin filament binding);GO:0060048(cardiac muscle contraction)	04371(Apelin signaling pathway);04260(Cardiac muscle contraction);04261(Adrenergic signaling in cardiomyocytes)	K12750	NA	myosin alkali light chain [Gallus gallus]	protein_coding	0.044563	0.022626	0.255894	0.0331	0.0001	0.0001	0.0001	0.0001	0	0	0	0	4	2	20	3
ENSGALG00000000589	chr28	898934	903624	-	BTN1A1	ENSGALT00000000824;ENSGALT00000080607	GO:0016021(integral component of membrane);GO:0016021(integral component of membrane)	NA	NA	NA	butyrophilin subfamily 1 member A1 isoform X1 [Gallus gallus];butyrophilin subfamily 1 member A1 precursor [Gallus gallus]	protein_coding	4.97824	4.88617	4.56846	3.46929	3.32924	3.71879	3.63874	4.59452	346	320	356	353	528	459	455	354
ENSGALG00000000593	chr4	60162363	60166294	+	ENSGALG00000000593	ENSGALT00000000829	GO:0016021(integral component of membrane)	NA	NA	NA	hypothetical protein CIB84_009952 [Bambusicola thoracicus]	protein_coding	0.0001	0.0001	0.0001	0.0001	0.0001	0.0001	0.0001	0.0001	0	0	0	0	0	0	0	0
ENSGALG00000000596	chr27	5259680	5286482	+	CDC27	ENSGALT00000000832	GO:0005654(nucleoplasm);GO:0005680(anaphase-promoting complex);GO:0005737(cytoplasm);GO:0005813(centrosome);GO:0005876(spindle microtubule);GO:0007091(metaphase/anaphase transition of mitotic cell cycle);GO:0019903(protein phosphatase binding);GO:0070979(protein K11-linked ubiquitination)	04120(Ubiquitin mediated proteolysis);04110(Cell cycle);04114(Oocyte meiosis);04914(Progesterone-mediated oocyte maturation)	K03350	NA	cell division cycle protein 27 homolog [Gallus gallus]	protein_coding	51.1448	53.0389	56.0686	56.2246	48.8808	52.0351	51.5514	47.2377	13073	11539	12987	9327	13985	12828	14365	14761
ENSGALG00000000599	chr28	911079	922400	-	MARCHF2	ENSGALT00000000837	GO:0004842(ubiquitin-protein transferase activity);GO:0005783(endoplasmic reticulum);GO:0008270(zinc ion binding);GO:0016021(integral component of membrane);GO:0016567(protein ubiquitination);GO:0031410(cytoplasmic vesicle)	NA	NA	NA	E3 ubiquitin-protein ligase MARCH2 [Gallus gallus]	protein_coding	16.6907	16.4105	17.3839	16.9227	15.1475	18.3981	17.7283	18.4782	754	759	831	679	849	738	828	826
ENSGALG00000000603	chr27	5290753	5359216	+	KANSL1	ENSGALT00000000842;ENSGALT00000043738;ENSGALT00000078334;ENSGALT00000090932	GO:0000123(histone acetyltransferase complex);GO:0043981(histone H4-K5 acetylation);GO:0043982(histone H4-K8 acetylation);GO:0043984(histone H4-K16 acetylation);GO:0043995(histone acetyltransferase activity (H4-K5 specific));GO:0043996(histone acetyltransferase activity (H4-K8 specific));GO:0046972(histone acetyltransferase activity (H4-K16 specific));GO:0071339(MLL1 complex);GO:0071339(MLL1 comp…	NA	NA	NA	KAT8 regulatory NSL complex subunit 1 isoform X1 [Gallus gallus];KAT8 regulatory NSL complex subunit 1 isoform X3 [Gallus gallus]	protein_coding	9.76381	10.9448	10.8265	10.1906	9.73573	10.3671	10.1697	9.44625	3570	3154	3513	2558	3662	3630	3803	3668
ENSGALG00000000604	chr23	650448	671379	-	ENSGALG00000000604	ENSGALT00000000845;ENSGALT00000102173	GO:0002028(regulation of sodium ion transport);GO:0005886(plasma membrane);GO:0016021(integral component of membrane);GO:0051117(ATPase binding);GO:0051117(ATPase binding)	NA	NA	NA	sodium/potassium-transporting ATPase subunit beta-1-interacting protein 1 isoform X2 [Gallus gallus];sodium/potassium-transporting ATPase subunit beta-1-interacting protein 1-like [Zonotrichia albicollis]	protein_coding	1.04019	0.661675	0.76446	0.788706	1.27691	1.09567	0.787828	0.838075	324	231	189	157	270	153	186	197
ENSGALG00000000606	chr26	355155	365068	-	ARL8A	ENSGALT00000040899	GO:0005525(GTP binding);GO:0005765(lysosomal membrane);GO:0007059(chromosome segregation);GO:0007264(small GTPase mediated signal transduction);GO:0031902(late endosome membrane);GO:0051301(cell division)	NA	NA	NA	ADP-ribosylation factor-like protein 8A [Gallus gallus]	protein_coding	18.6848	18.6153	18.2598	20.225	20.6782	20.1307	20.4855	17.5254	2777	2241	2591	1737	2565	2261	2349	2666
ENSGALG00000000607	chr26	349399	353524	+	GPR37L1	ENSGALT00000000849	GO:0005886(plasma membrane);GO:0007193(adenylate cyclase-inhibiting G-protein coupled receptor signaling pathway);GO:0008528(G-protein coupled peptide receptor activity);GO:0016021(integral component of membrane);GO:0021940(positive regulation of cerebellar granule cell precursor proliferation);GO:0036505(prosaposin receptor activity);GO:0042277(peptide binding);GO:0043235(receptor complex);GO:00…	NA	NA	NA	prosaposin receptor GPR37L1 [Gallus gallus]	protein_coding	0.067588	0.054621	0.154698	0.170322	0.0001	0.059468	0.05244	0.0001	0	8	8	0	11	8	23	26
ENSGALG00000000608	chr11	18870452	18879210	+	CDH1	ENSGALT00000000857;ENSGALT00000100182;ENSGALT00000106282	GO:0005509(calcium ion binding);GO:0005802(trans-Golgi network);GO:0005913(cell-cell adherens junction);GO:0005925(focal adhesion);GO:0007156(homophilic cell adhesion via plasma membrane adhesion molecules);GO:0008013(beta-catenin binding);GO:0009898(cytoplasmic side of plasma membrane);GO:0016021(integral component of membrane);GO:0016235(aggresome);GO:0016328(lateral plasma membrane);GO:0016342…	04371(Apelin signaling pathway);04514(Cell adhesion molecules (CAMs));04520(Adherens junction);04520(Adherens junction)	K05689	NA	cadherin-1 precursor [Gallus gallus]	protein_coding	0.293141	0.211748	0.336176	0.405767	0.128545	0.0323812	0.243432	0.0820781	33	7	59	16	77	49	82	102
ENSGALG00000000611	chr26	1783984	1790373	-	ENSGALG00000000611	ENSGALT00000000864	GO:0000164(protein phosphatase type 1 complex);GO:0004722(protein serine/threonine phosphatase activity);GO:0006983(ER overload response);GO:0042542(response to hydrogen peroxide);GO:0070262(peptidyl-serine dephosphorylation);GO:1903912(negative regulation of endoplasmic reticulum stress-induced eIF2 alpha phosphorylation)	NA	NA	NA	protein phosphatase 1 regulatory subunit 15B [Gallus gallus]	protein_coding	20.6866	22.1697	24.5897	24.0267	17.5037	19.7969	21.1918	17.8137	4265	4000	4864	3204	5153	4885	5739	5746
ENSGALG00000000613	chr28	928389	941429	-	RAB11B	ENSGALT00000000866	GO:0001881(receptor recycling);GO:0003924(GTPase activity);GO:0005525(GTP binding);GO:0005739(mitochondrion);GO:0005815(microtubule organizing center);GO:0005886(plasma membrane);GO:0007264(small GTPase mediated signal transduction);GO:0016235(aggresome);GO:0019003(GDP binding);GO:0030054(cell junction);GO:0031489(myosin V binding);GO:0032402(melanosome transport);GO:0033572(transferrin transport…	04152(AMPK signaling pathway);04144(Endocytosis);04962(Vasopressin-regulated water reabsorption)	K07905	NA	hypothetical protein parPi_0021605 [Paroedura picta]	protein_coding	95.3763	95.1588	92.9975	98.3755	98.6086	96.4583	97.1115	101.066	16964	13760	15737	12836	16776	14805	15326	16613
ENSGALG00000000615	chr23	678435	689421	-	NWD1	ENSGALT00000041219	GO:0005654(nucleoplasm);GO:0005682(U5 snRNP);GO:0005737(cytoplasm);GO:0008380(RNA splicing);GO:0071011(precatalytic spliceosome);GO:0071013(catalytic step 2 spliceosome)	03040(Spliceosome)	K12857	NA	U5 small nuclear ribonucleoprotein 40 kDa protein [Gallus gallus]	protein_coding	76.293	79.691	78.3778	78.3343	77.2083	76.2277	76.1946	81.6578	9449	7736	8784	7378	9546	8820	9189	9411
ENSGALG00000000616	chr26	323882	327166	+	ELF3	ENSGALT00000000873	GO:0000978(RNA polymerase II proximal promoter sequence-specific DNA binding);GO:0000981(RNA polymerase II transcription factor activity, sequence-specific DNA binding);GO:0003713(transcription coactivator activity);GO:0005634(nucleus);GO:0006357(regulation of transcription by RNA polymerase II);GO:0006366(transcription by RNA polymerase II);GO:0006954(inflammatory response);GO:0009653(anatomical…	NA	NA	NA	ETS-related transcription factor Elf-3 [Gallus gallus]	protein_coding	0.0001	0.0001	0.038769	0.0001	0.0001	0.0001	0.0001	0.0001	0	0	0	0	0	0	4	0
ENSGALG00000000618	chr23	688912	702716	+	ZCCHC17	ENSGALT00000000876;ENSGALT00000083743	GO:0003676(nucleic acid binding);GO:0005730(nucleolus);GO:0008270(zinc ion binding);GO:0022625(cytosolic large ribosomal subunit);GO:0022625(cytosolic large ribosomal subunit)	03040(Spliceosome);03040(Spliceosome)	K12857;K12818	EC:3.6.4.13	nucleolar protein of 40 kDa [Gallus gallus]	protein_coding	30.8503	32.9672	29.2062	31.1935	26.1878	29.804	28.3534	25.0985	3023	2852	3083	2139	3640	3441	3229	3534
ENSGALG00000000619	chr28	945364	954006	-	ANGPTL4	ENSGALT00000000877;ENSGALT00000104951	GO:0001525(angiogenesis);GO:0004857(enzyme inhibitor activity);GO:0051005(negative regulation of lipoprotein lipase activity);GO:0070328(triglyceride homeostasis);GO:0072562(blood microparticle);GO:2000352(negative regulation of endothelial cell apoptotic process);GO:2000352(negative regulation of endothelial cell apoptotic process)	03320(PPAR signaling pathway);03320(PPAR signaling pathway)	K08767	NA	angiopoietin-related protein 4 [Gallus gallus]	protein_coding	15.8297	15.1399	15.2255	15.2029	14.8899	13.8346	14.1978	15.1075	3450	2658	3098	2584	3750	3172	3379	3457
ENSGALG00000000621	chr28	971434	981257	+	KANK3	ENSGALT00000041280;ENSGALT00000044614;ENSGALT00000090049	GO:0003674(molecular_function);GO:0005737(cytoplasm);GO:0005856(cytoskeleton);GO:0030837(negative regulation of actin filament polymerization);GO:0051497(negative regulation of stress fiber assembly);GO:0051497(negative regulation of stress fiber assembly)	03015(mRNA surveillance pathway);04114(Oocyte meiosis);04218(Cellular senescence);04510(Focal adhesion);04810(Regulation of actin cytoskeleton);04910(Insulin signaling pathway);04261(Adrenergic signaling in cardiomyocytes);04270(Vascular smooth muscle contraction);05168(Herpes simplex infection);05168(Herpes simplex infection)	K06269	EC:3.1.3.16	KN motif and ankyrin repeat domain-containing protein 3 isoform X1 [Gallus gallus];KN motif and ankyrin repeat domain-containing protein 3 isoform X3 [Gallus gallus]	protein_coding	16.5219	17.6193	19.3846	16.2992	18.6914	18.3207	20.5084	17.4611	6348	5160	6561	4378	5737	5411	6307	5434
ENSGALG00000000625	chr27	5360090	5397664	-	MAPT	ENSGALT00000057128;ENSGALT00000047752;ENSGALT00000091783;ENSGALT00000100271;ENSGALT00000000887;ENSGALT00000061999;ENSGALT00000091796;ENSGALT00000093465;ENSGALT00000094171	GO:0000226(microtubule cytoskeleton organization);GO:0001764(neuron migration);GO:0005874(microtubule);GO:0005875(microtubule associated complex);GO:0005886(plasma membrane);GO:0005930(axoneme);GO:0007628(adult walking behavior);GO:0008017(microtubule binding);GO:0008088(axo-dendritic transport);GO:0010506(regulation of autophagy);GO:0014069(postsynaptic density);GO:0017124(SH3 domain binding);GO…	04010(MAPK signaling pathway);04010(MAPK signaling pathway)	K04380	NA	microtubule-associated protein tau isoform X13 [Gallus gallus];microtubule-associated protein tau [Gallus gallus];microtubule-associated protein tau isoform X2 [Gallus gallus];microtubule-associated protein tau isoform X11 [Gallus gallus];microtubule-associated protein tau isoform X9 [Gallus gallus];microtubule-associated protein tau isoform X7 [Gallus gallus]	protein_coding	4.10767	4.07519	4.36609	4.39798	4.58824	5.61838	4.76288	5.2028	1012	1027	988	847	926	813	922	952
ENSGALG00000000627	chr21	539941	556279	+	DNAJC11	ENSGALT00000000891;ENSGALT00000094432	GO:0005743(mitochondrial inner membrane);GO:0070062(extracellular exosome);GO:0070062(extracellular exosome)	NA	NA	NA	dnaJ homolog subfamily C member 11 isoform X1 [Gallus gallus]	protein_coding	32.5432	30.2499	29.8323	31.7226	29.5282	31.4043	30.0752	31.188	6953	6132	6671	5422	7834	6442	6729	7333
ENSGALG00000000629	chr28	983593	984731	+	ENSGALG00000000629	ENSGALT00000000895	GO:0005743(mitochondrial inner membrane);GO:0008137(NADH dehydrogenase (ubiquinone) activity);GO:0042773(ATP synthesis coupled electron transport)	00190(Oxidative phosphorylation)	K03951	NA	PREDICTED: NADH dehydrogenase [ubiquinone] 1 alpha subcomplex subunit 7 [Meleagris gallopavo]	protein_coding	26.6168	31.5852	24.5297	24.51	26.7246	27.4766	23.9702	23.8846	1114	950	941	735	1134	1191	980	1003
ENSGALG00000000630	chr11	18909088	18913330	+	HAS3	ENSGALT00000000896;ENSGALT00000105802	GO:0005737(cytoplasm);GO:0016021(integral component of membrane);GO:0030213(hyaluronan biosynthetic process);GO:0036117(hyaluranon cable);GO:0045226(extracellular polysaccharide biosynthetic process);GO:0045893(positive regulation of transcription, DNA-templated);GO:0050501(hyaluronan synthase activity);GO:0085029(extracellular matrix assembly);GO:1900106(positive regulation of hyaluranon cable a…	NA	NA	NA	hyaluronan synthase 3 isoform X1 [Gallus gallus]	protein_coding	0.0706085	0.0266666	0.0001	0.0812099	0.0484248	0.0001	0.0001	0.0001	12	0	0	0	17	6	0	19
ENSGALG00000000632	chr11	18913184	18914832	-	CHTF8	ENSGALT00000000898;ENSGALT00000058298	GO:0007064(mitotic sister chromatid cohesion);GO:0031390(Ctf18 RFC-like complex);GO:0031390(Ctf18 RFC-like complex)	NA	NA	NA	chromosome transmission fidelity protein 8 homolog [Gallus gallus]	protein_coding	19.1334	21.4977	21.731	23.9212	20.5785	18.5381	18.7976	19.1058	1471	1099	1266	1009	1399	1390	1489	1679
ENSGALG00000000636	chr26	1813731	1832064	+	MDM4	ENSGALT00000000908;ENSGALT00000095205;ENSGALT00000107710;ENSGALT00000101926	GO:0000122(negative regulation of transcription by RNA polymerase II);GO:0005634(nucleus);GO:0008270(zinc ion binding);GO:0008283(cell proliferation);GO:0019899(enzyme binding);GO:0030330(DNA damage response, signal transduction by p53 class mediator);GO:0042177(negative regulation of protein catabolic process);GO:0043066(negative regulation of apoptotic process);GO:0045023(G0 to G1 transition);G…	04115(p53 signaling pathway);04115(p53 signaling pathway)	K10127	NA	protein Mdm4 isoform X1 [Gallus gallus]	protein_coding	14.2331	12.8611	12.2615	14.053	11.3348	12.9571	12.0727	12.0343	2524	2392	2533	1979	3241	2591	2617	3073
ENSGALG00000000637	chr21	570199	581910	-	ZBTB48	ENSGALT00000092484;ENSGALT00000000909	GO:0003676(nucleic acid binding);GO:0005654(nucleoplasm);GO:0005737(cytoplasm);GO:0046872(metal ion binding);GO:0046872(metal ion binding)	NA	NA	NA	telomere zinc finger-associated protein [Gallus gallus]	protein_coding	7.31448	8.52165	8.06843	7.93965	7.61053	7.40446	6.63701	7.71813	1861	1502	1529	1394	1829	1885	1890	1906
ENSGALG00000000638	chr11	18914355	18919580	+	UTP4	ENSGALT00000086207;ENSGALT00000088365;ENSGALT00000091496;ENSGALT00000000910	GO:0006355(regulation of transcription, DNA-templated);GO:0030490(maturation of SSU-rRNA);GO:0034455(t-UTP complex);GO:0034455(t-UTP complex)	03008(Ribosome biogenesis in eukaryotes);03008(Ribosome biogenesis in eukaryotes)	K14548	NA	U3 small nucleolar RNA-associated protein 4 homolog isoform X2 [Gallus gallus]	protein_coding	15.9999	18.0265	18.5961	18.6254	13.6629	15.2291	15.9944	15.0492	2538	2345	2798	2064	3038	3028	3309	3395
ENSGALG00000000639	chr26	1842480	1844570	-	LRRN2	ENSGALT00000000911	GO:0007409(axonogenesis);GO:0016021(integral component of membrane)	04622(RIG-I-like receptor signaling pathway)	K12655	EC:3.4.19.12	leucine-rich repeat neuronal protein 2 [Gallus gallus]	protein_coding	0.246889	0.121904	0.443777	0.070772	0.134006	0.548219	0.085356	0.036304	19	64	12	4	36	16	60	10
ENSGALG00000000643	chr14	13235341	13245080	-	ANKS3	ENSGALT00000063300	GO:0016301(kinase activity);GO:0016310(phosphorylation)	NA	NA	NA	LOW QUALITY PROTEIN: ankyrin repeat and SAM domain-containing protein 3 [Gallus gallus]	protein_coding	8.38401	9.62372	9.90009	8.53053	7.91959	7.64948	8.86313	6.70316	1071	858	1129	670	1159	1177	1283	1133
ENSGALG00000000645	chr21	607572	614042	-	ENSGALG00000000645	ENSGALT00000098750;ENSGALT00000000918	GO:0005903(brush border);GO:0007626(locomotory behavior);GO:0015629(actin cytoskeleton);GO:0030046(parallel actin filament bundle assembly);GO:0032426(stereocilium tip);GO:0051015(actin filament binding);GO:0051491(positive regulation of filopodium assembly);GO:0051494(negative regulation of cytoskeleton organization);GO:0051494(negative regulation of cytoskeleton organization)	NA	NA	NA	hypothetical protein ASZ78_005010 [Callipepla squamata];PREDICTED: espin isoform X5 [Coturnix japonica]	protein_coding	0.0166956	0.0930916	0.0001	0.0001	0.0001	0.0001	0.0001	0.0001	0	0	0	0	3	11	0	0
ENSGALG00000000650	chr11	18933246	18934623	+	NIP7	ENSGALT00000000923;ENSGALT00000049870	GO:0005730(nucleolus);GO:0005737(cytoplasm);GO:0042255(ribosome assembly);GO:0042255(ribosome assembly)	NA	NA	NA	60S ribosome subunit biogenesis protein NIP7 homolog [Gallus gallus]	protein_coding	57.6388	56.6072	55.9089	59.5393	49.9282	60.6805	51.719	55.7992	2969	2992	2897	2449	3504	3045	3185	3475
ENSGALG00000000652	chr21	622081	629374	+	ACOT7	ENSGALT00000087758;ENSGALT00000000926;ENSGALT00000059477	GO:0005654(nucleoplasm);GO:0005829(cytosol);GO:0015937(coenzyme A biosynthetic process);GO:0016290(palmitoyl-CoA hydrolase activity);GO:0036042(long-chain fatty acyl-CoA binding);GO:0036114(medium-chain fatty-acyl-CoA catabolic process);GO:0036116(long-chain fatty-acyl-CoA catabolic process);GO:0042803(protein homodimerization activity);GO:0051792(medium-chain fatty acid biosynthetic process);GO:…	00062(Fatty acid elongation);01040(Biosynthesis of unsaturated fatty acids);01040(Biosynthesis of unsaturated fatty acids)	K17360	EC:3.1.2.2	cytosolic acyl coenzyme A thioester hydrolase isoform X1 [Gallus gallus];cytosolic acyl coenzyme A thioester hydrolase isoform X2 [Gallus gallus]	protein_coding	19.5284	20.6587	20.5022	19.6383	17.3856	19.1538	18.9428	19.3585	4023	3676	4129	3308	4620	4324	4545	4462
ENSGALG00000000653	chr26	1979695	2003254	+	CNTN2	ENSGALT00000000928	GO:0000226(microtubule cytoskeleton organization);GO:0007155(cell adhesion);GO:0007411(axon guidance);GO:0007413(axonal fasciculation);GO:0007612(learning);GO:0007628(adult walking behavior);GO:0008076(voltage-gated potassium channel complex);GO:0009986(cell surface);GO:0010954(positive regulation of protein processing);GO:0021853(cerebral cortex GABAergic interneuron migration);GO:0022010(centra…	04514(Cell adhesion molecules (CAMs))	K06760	NA	contactin-2 precursor [Gallus gallus]	protein_coding	0.01076	0.064758	0.0001	0.020904	0.0001	0.0001	0.0001	0.0001	0	0	0	0	3	16	0	6
ENSGALG00000000654	chr11	18934966	18937487	-	TMED6	ENSGALT00000000929	GO:0006810(transport);GO:0016021(integral component of membrane)	NA	NA	NA	transmembrane emp24 domain-containing protein 6 precursor [Gallus gallus]	protein_coding	0.208269	0.086893	0.238772	0.061088	0.0001	0.089824	0.232647	0.0001	0	5	13	0	13	5	14	4
ENSGALG00000000657	chr11	18938562	18946393	-	TERF2	ENSGALT00000000932	GO:0003691(double-stranded telomeric DNA binding);GO:0003720(telomerase activity);GO:0005654(nucleoplasm);GO:0005794(Golgi apparatus);GO:0007004(telomere maintenance via telomerase);GO:0008022(protein C-terminus binding);GO:0010628(positive regulation of gene expression);GO:0010629(negative regulation of gene expression);GO:0030870(Mre11 complex);GO:0031627(telomeric loop formation);GO:0031848(pr…	NA	NA	NA	telomeric repeat-binding factor 2 [Gallus gallus]	protein_coding	21.1094	22.5713	23.0632	22.3493	21.3164	21.5204	19.7384	20.4859	4254	3561	3711	3018	4307	4074	4409	4378
ENSGALG00000000660	chr11	18950606	18962787	+	CYB5B	ENSGALT00000000935	GO:0005743(mitochondrial inner membrane);GO:0016021(integral component of membrane);GO:0020037(heme binding);GO:0046872(metal ion binding)	NA	NA	NA	cytochrome b5 type B [Gallus gallus]	protein_coding	69.7952	73.8781	72.8533	75.6984	69.9406	74.5208	75.6056	70.4828	6767	5979	6891	5035	6905	6465	6753	7190
ENSGALG00000000667	chr23	1063330	1068649	+	EDN2	ENSGALT00000000942	GO:0001516(prostaglandin biosynthetic process);GO:0001659(temperature homeostasis);GO:0002690(positive regulation of leukocyte chemotaxis);GO:0003100(regulation of systemic arterial blood pressure by endothelin);GO:0005179(hormone activity);GO:0005615(extracellular space);GO:0005829(cytosol);GO:0007204(positive regulation of cytosolic calcium ion concentration);GO:0008284(positive regulation of c…	04080(Neuroactive ligand-receptor interaction);04270(Vascular smooth muscle contraction)	K16367	NA	endothelin-2 precursor [Gallus gallus]	protein_coding	0.0001	0.0001	0.0001	0.0001	0.0001	0.0001	0.044184	0.0001	0	0	8	0	0	0	0	0
ENSGALG00000000668	chr26	2014218	2023555	-	RBBP5	ENSGALT00000000943	GO:0005634(nucleus);GO:0005730(nucleolus);GO:0006974(cellular response to DNA damage stimulus);GO:0035064(methylated histone binding);GO:0042800(histone methyltransferase activity (H3-K4 specific));GO:0043627(response to estrogen);GO:0044212(transcription regulatory region DNA binding);GO:0048188(Set1C/COMPASS complex);GO:0051568(histone H3-K4 methylation);GO:0071339(MLL1 complex)	NA	NA	NA	retinoblastoma-binding protein 5 [Gallus gallus]	protein_coding	17.6072	20.8172	19.9987	19.8067	18.7303	19.468	18.8643	18.1034	4404	3796	4178	3142	4233	4427	4504	4572
ENSGALG00000000669	chr25	2520992	2528858	+	ETV3	ENSGALT00000000945;ENSGALT00000058192;ENSGALT00000102455	GO:0000122(negative regulation of transcription by RNA polymerase II);GO:0000981(RNA polymerase II transcription factor activity, sequence-specific DNA binding);GO:0001227(transcriptional repressor activity, RNA polymerase II transcription regulatory region sequence-specific DNA binding);GO:0005634(nucleus);GO:0006357(regulation of transcription by RNA polymerase II);GO:0030154(cell differentiati…	NA	NA	NA	ETS translocation variant 3 [Gallus gallus]	protein_coding	36.3044	39.2475	39.9367	39.1142	36.2029	37.0349	36.5771	33.9479	5451	4624	5188	3774	5589	5344	5760	5781
ENSGALG00000000672	chr23	1344051	1374495	+	SCMH1	ENSGALT00000072514;ENSGALT00000000949;ENSGALT00000050866	GO:0005634(nucleus);GO:0006338(chromatin remodeling);GO:0006355(regulation of transcription, DNA-templated);GO:0007283(spermatogenesis);GO:0009952(anterior/posterior pattern specification);GO:0010369(chromocenter);GO:0010369(chromocenter)	NA	NA	NA	PREDICTED: polycomb protein SCMH1 isoform X1 [Meleagris gallopavo]	protein_coding	10.1616	9.92899	10.6488	11.432	9.95586	9.71223	9.35509	10.4902	1744	1411	1544	1357	1819	1572	1786	1966
ENSGALG00000000674	chr27	3817962	3888947	+	MYO1D	ENSGALT00000000956;ENSGALT00000099613;ENSGALT00000096347;ENSGALT00000104019	GO:0003774(motor activity);GO:0003779(actin binding);GO:0005524(ATP binding);GO:0005903(brush border);GO:0010923(negative regulation of phosphatase activity);GO:0016459(myosin complex);GO:0019904(protein domain specific binding);GO:0030424(axon);GO:0043025(neuronal cell body);GO:0043209(myelin sheath);GO:0051641(cellular localization);GO:0070062(extracellular exosome);GO:0070062(extracellular exo…	NA	NA	NA	unconventional myosin-Id isoform X7 [Gallus gallus];unconventional myosin-Id isoform X5 [Gallus gallus];unconventional myosin-Id isoform X4 [Gallus gallus]	protein_coding	13.2238	12.3156	12.2429	11.9646	13.853	13.8064	12.4395	13.5873	4161	3440	3520	3014	4062	3346	3523	3529
ENSGALG00000000678	chr23	1506533	1508755	+	CITED4	ENSGALT00000106831;ENSGALT00000000960;ENSGALT00000101032	GO:0003713(transcription coactivator activity);GO:0005634(nucleus);GO:0005737(cytoplasm);GO:0006351(transcription, DNA-templated);GO:0006357(regulation of transcription by RNA polymerase II);GO:0032502(developmental process);GO:0043627(response to estrogen);GO:0045944(positive regulation of transcription by RNA polymerase II);GO:0045944(positive regulation of transcription by RNA polymerase II)	NA	NA	NA	cbp/p300-interacting transactivator 3 [Gallus gallus]	protein_coding	61.9532	57.0223	65.7028	65.5067	62.1389	66.5044	51.3243	51.8263	8189	7267	6371	5043	8348	6797	8296	8475
ENSGALG00000000681	chr1	194484628	194551701	+	PAK1	ENSGALT00000102219;ENSGALT00000000963	GO:0000278(mitotic cell cycle);GO:0001726(ruffle);GO:0005518(collagen binding);GO:0005524(ATP binding);GO:0005737(cytoplasm);GO:0005794(Golgi apparatus);GO:0005886(plasma membrane);GO:0005911(cell-cell junction);GO:0007409(axonogenesis);GO:0023014(signal transduction by protein phosphorylation);GO:0030036(actin cytoskeleton organization);GO:0030335(positive regulation of cell migration);GO:003153…	04010(MAPK signaling pathway);04012(ErbB signaling pathway);04510(Focal adhesion);04810(Regulation of actin cytoskeleton);04625(C-type lectin receptor signaling pathway);04625(C-type lectin receptor signaling pathway)	K04409	EC:2.7.11.1	serine/threonine-protein kinase PAK 1 [Gallus gallus]	protein_coding	43.8549	40.9512	40.9682	40.2391	41.4088	43.8081	41.6303	42.9747	9533	8362	9028	7304	10322	8526	9035	9094
ENSGALG00000000684	chr26	2090546	2094449	-	KLHDC8A	ENSGALT00000000967	GO:0004842(ubiquitin-protein transferase activity);GO:0031463(Cul3-RING ubiquitin ligase complex)	NA	NA	NA	Kelch domain-containing protein 8A, partial [Fulmarus glacialis]	protein_coding	5.19744	5.87654	5.94551	4.72782	5.88796	5.12689	5.29607	5.35619	555	401	470	373	501	501	537	438
ENSGALG00000000685	chr27	3794520	3809775	-	MAP3K14	ENSGALT00000040744;ENSGALT00000106585	GO:0004674(protein serine/threonine kinase activity);GO:0005524(ATP binding);GO:0006468(protein phosphorylation);GO:0006468(protein phosphorylation)	04010(MAPK signaling pathway);04210(Apoptosis);04625(C-type lectin receptor signaling pathway);04672(Intestinal immune network for IgA production);04672(Intestinal immune network for IgA production)	K04466	EC:2.7.11.25	mitogen-activated protein kinase kinase kinase 14 isoform X1 [Gallus gallus]	protein_coding	15.9277	16.8123	17.3702	16.8697	14.8512	16.1151	17.3189	13.8487	5614	5051	6166	3865	6156	5748	6290	6260
ENSGALG00000000690	chr1	194560365	194594269	+	GDPD4	ENSGALT00000000973	GO:0006629(lipid metabolic process);GO:0008889(glycerophosphodiester phosphodiesterase activity);GO:0016021(integral component of membrane)	NA	NA	NA	glycerophosphodiester phosphodiesterase domain-containing protein 5 isoform X1 [Gallus gallus]	protein_coding	0.0001	0.0001	0.0001	0.0001	0.054385	0.0001	0.0001	0.0001	11	0	0	0	0	0	0	0
ENSGALG00000000692	chr26	2156870	2171973	+	CDK18	ENSGALT00000099125;ENSGALT00000094815;ENSGALT00000000975;ENSGALT00000103410;ENSGALT00000100275	GO:0004674(protein serine/threonine kinase activity);GO:0005524(ATP binding);GO:0006468(protein phosphorylation);GO:0006468(protein phosphorylation)	NA	NA	NA	cyclin-dependent kinase 18 isoform X1 [Gallus gallus]	protein_coding	0.352383	0.217914	0.251737	0.375427	0.375032	0.534805	0.310391	0.219542	76	91	60	33	73	41	50	75
ENSGALG00000000693	chr11	19039525	19042055	-	NOB1	ENSGALT00000000977	GO:0000469(cleavage involved in rRNA processing);GO:0004521(endoribonuclease activity);GO:0007601(visual perception);GO:0030490(maturation of SSU-rRNA);GO:0030688(preribosome, small subunit precursor);GO:0090502(RNA phosphodiester bond hydrolysis, endonucleolytic)	03008(Ribosome biogenesis in eukaryotes)	K11883	NA	RNA-binding protein NOB1 [Gallus gallus]	protein_coding	26.3111	29.6572	26.814	29.699	25.6586	26.265	25.9077	22.9064	2791	2369	2655	1840	2926	2918	2794	3171
ENSGALG00000000695	chr26	2178133	2192431	+	MFSD4A	ENSGALT00000000983	GO:0016021(integral component of membrane)	NA	NA	NA	major facilitator superfamily domain-containing protein 4A [Gallus gallus]	protein_coding	0.026656	0.057617	0.034981	0.09046	0.093885	0.053478	0.014609	0.025505	17	8	3	4	5	10	6	16
ENSGALG00000000699	chr11	19042181	19073845	+	WWP2	ENSGALT00000000991;ENSGALT00000055498	GO:0000122(negative regulation of transcription by RNA polymerase II);GO:0001085(RNA polymerase II transcription factor binding);GO:0004842(ubiquitin-protein transferase activity);GO:0005634(nucleus);GO:0005737(cytoplasm);GO:0006366(transcription by RNA polymerase II);GO:0016020(membrane);GO:0016874(ligase activity);GO:0032410(negative regulation of transporter activity);GO:0042391(regulation of …	04120(Ubiquitin mediated proteolysis);04120(Ubiquitin mediated proteolysis)	K05630	EC:2.3.2.26	NEDD4-like E3 ubiquitin-protein ligase WWP2 isoform X3 [Gallus gallus];NEDD4-like E3 ubiquitin-protein ligase WWP2 isoform X6 [Gallus gallus]	protein_coding	11.0769	11.4141	11.1274	12.1876	10.4765	11.1242	10.6199	10.1097	2872	2528	2742	2046	3105	2829	2922	3279
ENSGALG00000000703	chr26	2224414	2246628	-	SLC45A3	ENSGALT00000000997	GO:0008506(sucrose:proton symporter activity);GO:0015770(sucrose transport);GO:0016021(integral component of membrane);GO:0055085(transmembrane transport)	NA	NA	NA	PREDICTED: LOW QUALITY PROTEIN: solute carrier family 45 member 3 [Meleagris gallopavo]	protein_coding	1.86915	1.75609	1.98365	1.94229	1.87403	1.9397	2.00746	1.72873	688	590	694	468	701	583	697	700
ENSGALG00000000707	chr11	19074895	19080147	-	PSMD7	ENSGALT00000001001	GO:0000502(proteasome complex);GO:0005654(nucleoplasm);GO:0005838(proteasome regulatory particle);GO:0016020(membrane);GO:0042803(protein homodimerization activity);GO:0043161(proteasome-mediated ubiquitin-dependent protein catabolic process);GO:0070062(extracellular exosome)	03050(Proteasome)	K03038	NA	hypothetical protein RCJMB04_7b3, partial [Gallus gallus]	protein_coding	152.199	168.003	152.704	156.363	152.342	156.643	152.894	151.587	10600	9037	10021	7787	10827	10572	10178	10680
ENSGALG00000000708	chr26	2262710	2277921	-	NUCKS1	ENSGALT00000094134;ENSGALT00000001004;ENSGALT00000102630	GO:0005634(nucleus);GO:0005737(cytoplasm);GO:0006366(transcription by RNA polymerase II);GO:0042593(glucose homeostasis);GO:0045944(positive regulation of transcription by RNA polymerase II);GO:0046628(positive regulation of insulin receptor signaling pathway);GO:0046628(positive regulation of insulin receptor signaling pathway)	NA	NA	NA	nuclear casein kinase and cyclin-dependent kinase substrate 1, isoform CRA_b, partial [Mus musculus];PREDICTED: nuclear ubiquitous casein and cyclin-dependent kinase substrate 1, partial [Gavia stellata]	protein_coding	121.141	116.375	121.254	119.315	120.198	119.473	126.761	120.673	25517	21030	25349	18913	26294	22343	24659	24866
ENSGALG00000000712	chr26	2278989	2285673	-	RAB29	ENSGALT00000001008;ENSGALT00000103851;ENSGALT00000100713	GO:0003924(GTPase activity);GO:0005525(GTP binding);GO:0005802(trans-Golgi network);GO:0005829(cytosol);GO:0006895(Golgi to endosome transport);GO:0007030(Golgi organization);GO:0007264(small GTPase mediated signal transduction);GO:0010977(negative regulation of neuron projection development);GO:0019003(GDP binding);GO:0032438(melanosome organization);GO:0035526(retrograde transport, plasma membr…	NA	NA	NA	PREDICTED: ras-related protein Rab-7L1 isoform X1 [Coturnix japonica]	protein_coding	8.62981	7.9632	7.87008	8.32438	8.35379	8.1489	7.43364	8.0129	2405	1945	2016	1703	2539	2074	2170	2352
ENSGALG00000000713	chr11	19493186	19635682	+	ZFHX3	ENSGALT00000063417;ENSGALT00000001009	GO:0000122(negative regulation of transcription by RNA polymerase II);GO:0005667(transcription factor complex);GO:0005730(nucleolus);GO:0005737(cytoplasm);GO:0008270(zinc ion binding);GO:0016604(nuclear body);GO:0019899(enzyme binding);GO:0043565(sequence-specific DNA binding);GO:0044212(transcription regulatory region DNA binding);GO:0045662(negative regulation of myoblast differentiation);GO:00…	NA	NA	NA	zinc finger homeobox protein 3 [Gallus gallus]	protein_coding	5.01275	4.94614	5.15509	4.84119	5.56077	4.96322	5.05112	5.48862	5691	4212	4870	4148	5245	4578	5054	4864
ENSGALG00000000719	chr21	640004	645489	+	RPL22	ENSGALT00000001015;ENSGALT00000085554	GO:0003735(structural constituent of ribosome);GO:0005634(nucleus);GO:0005925(focal adhesion);GO:0006412(translation);GO:0008201(heparin binding);GO:0022625(cytosolic large ribosomal subunit);GO:0046632(alpha-beta T cell differentiation);GO:0070062(extracellular exosome);GO:0070062(extracellular exosome)	03010(Ribosome);03010(Ribosome)	K02891	NA	PREDICTED: 60S ribosomal protein L22, partial [Meleagris gallopavo];60S ribosomal protein L22 [Chrysemys picta bellii]	protein_coding	384.528	388.332	378.151	399.086	400.224	372.564	374.507	382.768	23524	18157	20735	16609	23107	20642	21291	23026
ENSGALG00000000720	chr23	1516302	1523141	+	ENSGALG00000000720	ENSGALT00000001016;ENSGALT00000100585	GO:0003924(GTPase activity);GO:0005525(GTP binding);GO:0005525(GTP binding)	04621(NOD-like receptor signaling pathway);04621(NOD-like receptor signaling pathway)	K20899	NA	guanylate-binding protein 1 [Gallus gallus]	protein_coding	3.68958	3.52012	3.73812	4.63903	3.9537	3.42357	3.34223	2.95043	1512	1086	1204	833	1442	1218	1369	1741
ENSGALG00000000721	chr26	2287405	2305691	-	SLC41A1	ENSGALT00000001018;ENSGALT00000101750;ENSGALT00000097558	GO:0008324(cation transmembrane transporter activity);GO:0016021(integral component of membrane);GO:0055085(transmembrane transport);GO:0071286(cellular response to magnesium ion);GO:0098655(cation transmembrane transport);GO:0098655(cation transmembrane transport)	NA	NA	NA	PREDICTED: solute carrier family 41 member 1 [Antrostomus carolinensis]	protein_coding	18.0438	20.6917	20.0036	20.3718	20.2253	21.2432	19.5735	20.618	3642	3173	3320	2740	3322	3370	3451	3600
ENSGALG00000000722	chr28	1008962	1015394	+	ENSGALG00000000722	ENSGALT00000103623;ENSGALT00000001022	GO:0006835(dicarboxylic acid transport);GO:0016021(integral component of membrane);GO:0017153(sodium:dicarboxylate symporter activity);GO:0055085(transmembrane transport);GO:0055085(transmembrane transport)	NA	NA	NA	PREDICTED: excitatory amino acid transporter 5-like isoform X1 [Meleagris gallopavo]	protein_coding	0.0001	0.0001	0.0001	0.0001	0.0001	0.0001	0.0203358	0.0001	0	0	3	0	0	0	0	0
ENSGALG00000000723	chr23	1524210	1536927	+	STX12	ENSGALT00000001026	GO:0000149(SNARE binding);GO:0005484(SNAP receptor activity);GO:0006886(intracellular protein transport);GO:0006906(vesicle fusion);GO:0012505(endomembrane system);GO:0016021(integral component of membrane);GO:0031083(BLOC-1 complex);GO:0031201(SNARE complex);GO:0033344(cholesterol efflux);GO:0045121(membrane raft);GO:0045335(phagocytic vesicle);GO:0048278(vesicle docking);GO:0050821(protein stab…	04145(Phagosome)	K13813	NA	syntaxin-12 isoform X2 [Gallus gallus]	protein_coding	59.285	63.2456	59.5005	62.0703	66.8391	64.9837	64.1735	61.2767	10207	8229	9232	6908	9257	8735	8704	9305
ENSGALG00000000724	chr26	2303301	2320772	-	PM20D1	ENSGALT00000093411;ENSGALT00000106589;ENSGALT00000094971;ENSGALT00000095453;ENSGALT00000001027	GO:0008152(metabolic process);GO:0016787(hydrolase activity);GO:0050691(regulation of defense response to virus by host);GO:0050792(regulation of viral process);GO:0070062(extracellular exosome);GO:1901215(negative regulation of neuron death);GO:1901215(negative regulation of neuron death)	NA	NA	NA	N-fatty-acyl-amino acid synthase/hydrolase PM20D1 precursor [Gallus gallus]	protein_coding	9.17262	8.09568	7.41024	8.21219	8.37062	9.04448	7.76321	8.40402	1869	1675	1634	1386	2095	1636	1586	1800
ENSGALG00000000726	chr28	1027920	1050549	-	ELAVL1	ENSGALT00000001029	GO:0000166(nucleotide binding);GO:0003723(RNA binding)	NA	NA	NA	PREDICTED: ELAV-like protein 1 isoform X3 [Haliaeetus albicilla]	protein_coding	59.7783	58.8332	58.2203	59.8176	56.3944	56.9242	60.2195	61.8643	8877	7430	8929	7189	9621	8375	8779	9243
ENSGALG00000000729	chr23	1536772	1555237	+	PPP1R8	ENSGALT00000001032	GO:0008283(cell proliferation);GO:0016607(nuclear speck);GO:0050790(regulation of catalytic activity)	NA	NA	NA	nuclear inhibitor of protein phosphatase 1 [Gallus gallus]	protein_coding	20.8487	21.0015	20.4082	20.1562	19.4449	20.0211	21.0704	21.4345	5606	4787	5723	4563	6146	5476	5637	5705
ENSGALG00000000731	chr23	1564116	1568510	+	THEMIS2	ENSGALT00000043845	GO:0005515(protein binding);GO:0005634(nucleus);GO:0005737(cytoplasm);GO:0006954(inflammatory response);GO:0007155(cell adhesion);GO:0050852(T cell receptor signaling pathway)	NA	NA	NA	protein THEMIS2 [Gallus gallus]	protein_coding	0.142095	0.289043	0.195842	0.199432	0.078489	0.087399	0.23368	0.16561	13	12	34	19	23	41	29	31
ENSGALG00000000734	chr23	1570009	1573848	-	RPA2	ENSGALT00000001050	GO:0003677(DNA binding);GO:0005634(nucleus);GO:0006260(DNA replication);GO:0006281(DNA repair);GO:0006310(DNA recombination)	03030(DNA replication);03420(Nucleotide excision repair);03430(Mismatch repair);03440(Homologous recombination);03460(Fanconi anemia pathway)	K10739	NA	replication protein A 32 kDa subunit [Gallus gallus]	protein_coding	79.5811	78.9256	79.5332	83.5106	82.3433	73.6434	78.3901	82.2579	7840	5814	7031	5782	7747	6796	7254	7805
ENSGALG00000000736	chr28	1056317	1061333	+	MATK	ENSGALT00000001052;ENSGALT00000092303	GO:0004715(non-membrane spanning protein tyrosine kinase activity);GO:0005102(receptor binding);GO:0005524(ATP binding);GO:0007169(transmembrane receptor protein tyrosine kinase signaling pathway);GO:0016477(cell migration);GO:0030154(cell differentiation);GO:0031234(extrinsic component of cytoplasmic side of plasma membrane);GO:0038083(peptidyl-tyrosine autophosphorylation);GO:0042127(regulation…	NA	NA	NA	megakaryocyte-associated tyrosine-protein kinase isoform X1 [Gallus gallus]	protein_coding	0.589729	0.566666	0.639598	0.575585	0.797982	0.832159	0.775228	0.651088	110	95	100	66	83	71	84	78
ENSGALG00000000737	chr23	1574041	1579810	+	SMPDL3B	ENSGALT00000001053	GO:0004767(sphingomyelin phosphodiesterase activity);GO:0005615(extracellular space);GO:0006685(sphingomyelin catabolic process);GO:0070062(extracellular exosome)	NA	NA	NA	acid sphingomyelinase-like phosphodiesterase 3b precursor [Gallus gallus]	protein_coding	5.68459	5.92267	4.87243	4.84174	5.23057	5.28638	5.48368	5.30816	841	705	831	630	934	861	751	764
ENSGALG00000000740	chr28	1081503	1087781	+	APBA3	ENSGALT00000001057;ENSGALT00000066456	GO:0001540(amyloid-beta binding);GO:0004857(enzyme inhibitor activity);GO:0007268(chemical synaptic transmission);GO:0010468(regulation of gene expression);GO:0019899(enzyme binding);GO:0043086(negative regulation of catalytic activity);GO:0048471(perinuclear region of cytoplasm);GO:0048471(perinuclear region of cytoplasm)	NA	NA	NA	amyloid-beta A4 precursor protein-binding family A member 3 [Gallus gallus]	protein_coding	6.58445	7.52157	7.46915	7.23974	6.39679	6.81365	6.84216	6.49211	1838	1623	1852	1377	1934	1954	2056	2042
ENSGALG00000000745	chr26	2324250	2343007	-	SLC26A9	ENSGALT00000001070	GO:0005254(chloride channel activity);GO:0005887(integral component of plasma membrane);GO:0008271(secondary active sulfate transmembrane transporter activity);GO:0009986(cell surface);GO:0010628(positive regulation of gene expression);GO:0015106(bicarbonate transmembrane transporter activity);GO:0015116(sulfate transmembrane transporter activity);GO:0015301(anion:anion antiporter activity);GO:00…	NA	NA	NA	solute carrier family 26 member 9 [Gallus gallus]	protein_coding	0.0001	0.0001	0.0001	0.0001	0.0001	0.0001	0.0001	0.0001	0	0	0	0	0	0	0	0
ENSGALG00000000747	chr21	645544	673036	+	CHD5	ENSGALT00000023340;ENSGALT00000059482	GO:0000166(nucleotide binding);GO:0000785(chromatin);GO:0000792(heterochromatin);GO:0003677(DNA binding);GO:0003682(chromatin binding);GO:0004386(helicase activity);GO:0005515(protein binding);GO:0005524(ATP binding);GO:0005634(nucleus);GO:0005654(nucleoplasm);GO:0005829(cytosol);GO:0006351(transcription, DNA-templated);GO:0006355(regulation of transcription, DNA-templated);GO:0006366(transcripti…	NA	NA	NA	chromodomain-helicase-DNA-binding protein 5 isoform X2 [Gallus gallus];chromodomain-helicase-DNA-binding protein 5 isoform X5 [Gallus gallus]	protein_coding	10.4967	11.1983	10.5185	10.9282	8.0715	9.40311	9.13385	9.04313	3410	3295	3636	2822	4535	4279	4258	4533
ENSGALG00000000748	chr28	1088220	1098575	-	TJP3	ENSGALT00000097727;ENSGALT00000001087	GO:0005634(nucleus);GO:0005923(bicellular tight junction);GO:0005923(bicellular tight junction)	04530(Tight junction);04530(Tight junction)	K06097	NA	tight junction protein ZO-3 isoform X3 [Gallus gallus];tight junction protein ZO-3 isoform X2 [Gallus gallus]	protein_coding	2.8631	2.3807	2.76352	2.81347	1.91645	2.34701	2.08853	2.01225	456	463	469	354	696	512	630	657
ENSGALG00000000751	chr25	174129	194999	-	ARNT	ENSGALT00000029129;ENSGALT00000050457;ENSGALT00000070053;ENSGALT00000046934;ENSGALT00000091756;ENSGALT00000103520	GO:0001046(core promoter sequence-specific DNA binding);GO:0001666(response to hypoxia);GO:0003713(transcription coactivator activity);GO:0005634(nucleus);GO:0005667(transcription factor complex);GO:0005737(cytoplasm);GO:0006351(transcription, DNA-templated);GO:0009410(response to xenobiotic stimulus);GO:0010575(positive regulation of vascular endothelial growth factor production);GO:0014070(resp…	NA	NA	NA	aryl hydrocarbon receptor nuclear translocator [Gallus gallus];aryl hydrocarbon receptor nuclear translocator isoform X12 [Gallus gallus];aryl hydrocarbon receptor nuclear translocator isoform X8 [Gallus gallus];aryl hydrocarbon receptor nuclear translocator isoform X10 [Gallus gallus];aryl hydrocarbon receptor nuclear translocator isoform X11 [Gallus gallus];aryl hydrocarbon receptor nuclear tra…	protein_coding	38.1337	38.5898	39.9234	37.7778	39.8293	39.9438	41.2222	41.0737	8843	7354	8622	6733	8655	7748	8491	8235
ENSGALG00000000755	chr1	194764118	194819371	-	ACER3	ENSGALT00000031372	GO:0006672(ceramide metabolic process);GO:0008284(positive regulation of cell proliferation);GO:0030173(integral component of Golgi membrane);GO:0030176(integral component of endoplasmic reticulum membrane);GO:0046512(sphingosine biosynthetic process);GO:0070774(phytoceramidase activity);GO:0071602(phytosphingosine biosynthetic process)	00600(Sphingolipid metabolism)	K04711	EC:3.5.1.-	alkaline ceramidase 3 isoform X1 [Gallus gallus]	protein_coding	34.2285	30.4193	31.2541	31.1345	33.4516	34.7461	33.8325	34.8472	7205	6205	6864	5541	7538	5925	6449	6583
ENSGALG00000000761	chr1	194859310	194874075	-	TSKU	ENSGALT00000001106	GO:0005615(extracellular space);GO:0010468(regulation of gene expression);GO:0021540(corpus callosum morphogenesis);GO:0021670(lateral ventricle development);GO:0021960(anterior commissure morphogenesis);GO:0030178(negative regulation of Wnt signaling pathway);GO:0061073(ciliary body morphogenesis)	NA	NA	NA	tsukushin precursor [Gallus gallus]	protein_coding	15.6987	15.0897	14.422	14.7073	18.7348	15.5588	15.3001	17.6449	3284	2261	2526	2283	2813	2392	2422	2531
ENSGALG00000000764	chr25	161090	164525	+	SSR2	ENSGALT00000001109	GO:0005789(endoplasmic reticulum membrane);GO:0016021(integral component of membrane)	04141(Protein processing in endoplasmic reticulum)	K13250	NA	translocon-associated protein subunit beta precursor [Gallus gallus]	protein_coding	132.474	142.78	135.326	133.307	133.95	130.692	129.58	130.111	10399	8413	9476	7457	10515	10024	10064	10159
ENSGALG00000000769	chr26	2349209	2352491	-	RAB7B	ENSGALT00000035212	GO:0005525(GTP binding);GO:0005764(lysosome);GO:0005770(late endosome);GO:0005802(trans-Golgi network);GO:0007264(small GTPase mediated signal transduction);GO:0032755(positive regulation of interleukin-6 production);GO:0034144(negative regulation of toll-like receptor 4 signaling pathway);GO:0034164(negative regulation of toll-like receptor 9 signaling pathway);GO:0034499(late endosome to Golgi …	04145(Phagosome);04140(Autophagy - animal);04137(Mitophagy - animal);05132(Salmonella infection)	K07898	NA	PREDICTED: ras-related protein Rab-7b [Meleagris gallopavo]	protein_coding	2.28728	2.49723	1.88561	2.1332	2.93412	3.45139	2.74232	2.07544	309	301	272	162	246	238	190	221
ENSGALG00000000775	chr25	165228	169865	-	CTSS	ENSGALT00000001122;ENSGALT00000096653;ENSGALT00000091414	GO:0001968(fibronectin binding);GO:0002250(adaptive immune response);GO:0004197(cysteine-type endopeptidase activity);GO:0005518(collagen binding);GO:0005615(extracellular space);GO:0005764(lysosome);GO:0006955(immune response);GO:0010447(response to acidic pH);GO:0016485(protein processing);GO:0019882(antigen processing and presentation);GO:0030574(collagen catabolic process);GO:0034769(basement…	04145(Phagosome);04142(Lysosome);04210(Apoptosis);04210(Apoptosis)	K01368	EC:3.4.22.27	cathepsin S isoform X1 [Gallus gallus]	protein_coding	0.374581	0.527186	0.510897	0.512399	0.191383	0.27287	0.410164	0.299861	27	32	54	32	53	66	68	70
ENSGALG00000000776	chr26	192701	216901	+	BRPF3	ENSGALT00000091897;ENSGALT00000105889;ENSGALT00000107153;ENSGALT00000001123;ENSGALT00000093031	GO:0008270(zinc ion binding);GO:0008270(zinc ion binding)	NA	NA	NA	bromodomain and PHD finger-containing protein 3 [Gallus gallus]	protein_coding	3.12565	4.37742	4.0338	3.79123	3.14171	3.75982	3.72767	3.30197	1527	1516	1707	1185	1554	1924	1878	1810
ENSGALG00000000777	chr23	1582589	1618518	-	EYA3	ENSGALT00000001127;ENSGALT00000100799;ENSGALT00000090514	GO:0004725(protein tyrosine phosphatase activity);GO:0005667(transcription factor complex);GO:0006355(regulation of transcription, DNA-templated);GO:0007275(multicellular organism development);GO:0035335(peptidyl-tyrosine dephosphorylation);GO:0046872(metal ion binding);GO:0046872(metal ion binding)	NA	NA	NA	PREDICTED: eyes absent homolog 3 isoform X1 [Coturnix japonica];PREDICTED: eyes absent homolog 3 isoform X3 [Coturnix japonica]	protein_coding	43.321	50.6018	51.6658	45.8143	46.9557	44.2314	43.5079	46.8723	14642	11436	12779	10790	13812	14270	15432	14024
ENSGALG00000000783	chr23	1627960	1636790	-	PTAFR	ENSGALT00000107733;ENSGALT00000001134	GO:0001530(lipopolysaccharide binding);GO:0001816(cytokine production);GO:0001875(lipopolysaccharide receptor activity);GO:0004992(platelet activating factor receptor activity);GO:0005543(phospholipid binding);GO:0005654(nucleoplasm);GO:0005887(integral component of plasma membrane);GO:0006935(chemotaxis);GO:0006954(inflammatory response);GO:0031663(lipopolysaccharide-mediated signaling pathway);…	04020(Calcium signaling pathway);04080(Neuroactive ligand-receptor interaction);04080(Neuroactive ligand-receptor interaction)	K04279	NA	platelet-activating factor receptor [Gallus gallus]	protein_coding	1.45731	1.39417	1.28527	1.36837	1.04557	0.754718	1.20746	1.18708	284	170	308	237	403	342	334	364
ENSGALG00000000784	chr28	1099554	1130916	+	PIP5K1C	ENSGALT00000070736;ENSGALT00000001137;ENSGALT00000047602	GO:0016307(phosphatidylinositol phosphate kinase activity);GO:0046854(phosphatidylinositol phosphorylation);GO:0046854(phosphatidylinositol phosphorylation)	00562(Inositol phosphate metabolism);04070(Phosphatidylinositol signaling system);04144(Endocytosis);04810(Regulation of actin cytoskeleton);04810(Regulation of actin cytoskeleton)	K00889	EC:2.7.1.68	phosphatidylinositol 4-phosphate 5-kinase type-1 gamma isoform X3 [Gallus gallus];phosphatidylinositol 4-phosphate 5-kinase type-1 gamma isoform X1 [Gallus gallus];phosphatidylinositol 4-phosphate 5-kinase type-1 gamma [Gallus gallus]	protein_coding	15.4825	16.167	14.9013	16.2979	16.3193	14.3266	16.2327	14.0683	3327	2422	3117	2118	3227	2981	2910	3262
ENSGALG00000000785	chr12	1838093	1840008	-	HYAL1	ENSGALT00000001138	GO:0000302(response to reactive oxygen species);GO:0004415(hyalurononglucosaminidase activity);GO:0005615(extracellular space);GO:0005764(lysosome);GO:0005975(carbohydrate metabolic process);GO:0006954(inflammatory response);GO:0008134(transcription factor binding);GO:0009615(response to virus);GO:0010634(positive regulation of epithelial cell migration);GO:0030213(hyaluronan biosynthetic process…	00531(Glycosaminoglycan degradation)	K01197	EC:3.2.1.35	hyaluronidase-1 [Gallus gallus]	protein_coding	4.195	3.83223	4.84224	4.42502	4.29723	3.92364	3.92378	3.37267	479	362	412	277	478	386	516	484
ENSGALG00000000786	chr26	2355723	2358912	-	CTSE	ENSGALT00000086913	GO:0004190(aspartic-type endopeptidase activity);GO:0005768(endosome);GO:0006508(proteolysis);GO:0016540(protein autoprocessing);GO:0019886(antigen processing and presentation of exogenous peptide antigen via MHC class II);GO:0030163(protein catabolic process);GO:0042803(protein homodimerization activity);GO:0070062(extracellular exosome)	04142(Lysosome)	K01382	EC:3.4.23.34	cathepsin E [Gallus gallus]	protein_coding	0.0001	0.0001	0.0001	0.0001	0.0001	0.0001	0.0001	0.0001	0	0	0	0	0	0	0	0
ENSGALG00000000787	chr11	19707224	19717686	-	DHX38	ENSGALT00000038723	GO:0000398(mRNA splicing, via spliceosome);GO:0004004(ATP-dependent RNA helicase activity);GO:0005524(ATP binding);GO:0005681(spliceosomal complex);GO:0005737(cytoplasm);GO:0016020(membrane);GO:0071013(catalytic step 2 spliceosome)	03040(Spliceosome)	K12815	EC:3.6.4.13	pre-mRNA-splicing factor ATP-dependent RNA helicase PRP16 [Gallus gallus]	protein_coding	61.4228	64.3333	67.259	65.8674	63.9786	65.7403	66.9123	64.9462	17772	15142	17508	13318	17444	16161	17897	17961
ENSGALG00000000788	chr26	2366601	2368583	-	AVPR1B	ENSGALT00000035207	GO:0001992(regulation of systemic arterial blood pressure by vasopressin);GO:0005000(vasopressin receptor activity);GO:0005737(cytoplasm);GO:0005886(plasma membrane);GO:0005887(integral component of plasma membrane);GO:0007186(G-protein coupled receptor signaling pathway);GO:0032870(cellular response to hormone stimulus);GO:0042277(peptide binding);GO:0043204(perikaryon);GO:0043434(response to pe…	04020(Calcium signaling pathway);04080(Neuroactive ligand-receptor interaction);04270(Vascular smooth muscle contraction)	K04227	NA	vasopressin V1b receptor [Gallus gallus]	protein_coding	0.0001	0.0001	0.0001	0.0001	0.0001	0.0001	0.0001	0.0001	0	0	0	0	0	0	0	0
ENSGALG00000000790	chr23	1641843	1655758	-	DNAJC8	ENSGALT00000001147;ENSGALT00000106861	GO:0005654(nucleoplasm);GO:0005737(cytoplasm);GO:0045171(intercellular bridge);GO:0045171(intercellular bridge)	NA	NA	NA	dnaJ homolog subfamily C member 8 [Gallus gallus]	protein_coding	196.4	191.5	182.491	189.047	195.526	200.485	196.018	189.108	20059	17054	18942	14322	20601	17767	17934	19038
ENSGALG00000000791	chr26	2384160	2390966	-	ENSGALG00000000791	ENSGALT00000001149;ENSGALT00000075676	GO:0005739(mitochondrion);GO:0005739(mitochondrion)	NA	NA	NA	protein FAM72A isoform X1 [Gallus gallus]	protein_coding	23.3268	23.2589	23.7979	22.6817	23.0161	23.7424	25.0562	21.4251	3830	3276	3928	2633	3969	3500	3794	3705
ENSGALG00000000793	chr25	257785	260117	-	VPS72	ENSGALT00000001151	GO:0005634(nucleus);GO:0006355(regulation of transcription, DNA-templated);GO:0035019(somatic stem cell population maintenance);GO:0043486(histone exchange)	NA	NA	NA	vacuolar protein sorting-associated protein 72 homolog [Gallus gallus]	protein_coding	75.8559	97.563	92.6863	76.7637	84.6607	93.1627	90.1089	82.7208	7288	6650	7307	5257	6677	7596	7643	6487
ENSGALG00000000795	chr28	1155041	1161700	+	MFSD12	ENSGALT00000001153	GO:0005765(lysosomal membrane);GO:0016021(integral component of membrane)	NA	NA	NA	major facilitator superfamily domain-containing protein 12 isoform X2 [Gallus gallus]	protein_coding	7.81142	6.83258	7.57645	8.22189	8.37547	8.27624	8.35396	8.5988	1057	866	993	801	1008	780	916	1019
ENSGALG00000000802	chr11	19719050	19722530	-	DHODH	ENSGALT00000001163	GO:0004152(dihydroorotate dehydrogenase activity);GO:0005737(cytoplasm);GO:0006207('de novo' pyrimidine nucleobase biosynthetic process)	00240(Pyrimidine metabolism)	K00254	EC:1.3.5.2	dihydroorotate dehydrogenase (quinone), mitochondrial precursor [Gallus gallus]	protein_coding	48.6808	55.5679	54.5635	52.4696	49.6178	52.0128	53.7392	49.4027	6019	5232	6141	4425	6038	6097	6341	6249
ENSGALG00000000803	chr28	2045697	2048418	+	ENSGALG00000000803	ENSGALT00000001164	GO:0005737(cytoplasm);GO:0005938(cell cortex)	NA	NA	NA	uncharacterized protein LOC100859850 [Gallus gallus]	protein_coding	0.0001	0.0001	0.0001	0.0001	0.0001	0.0001	0.0001	0.0001	0	0	0	0	0	0	0	0
ENSGALG00000000806	chr28	2069057	2070874	+	LINGO3	ENSGALT00000001168	GO:0007409(axonogenesis)	NA	NA	NA	leucine-rich repeat and immunoglobulin-like domain-containing nogo receptor-interacting protein 3 [Gallus gallus]	protein_coding	0.0001	0.0001	0.0001	0.015701	0.0001	0.0001	0.0001	0.0001	0	0	0	0	0	0	0	2
ENSGALG00000000808	chr1	194959884	194997527	+	ENSGALG00000000808	ENSGALT00000088091	GO:0004016(adenylate cyclase activity);GO:0004383(guanylate cyclase activity);GO:0004672(protein kinase activity);GO:0005524(ATP binding);GO:0005886(plasma membrane);GO:0006182(cGMP biosynthetic process);GO:0006468(protein phosphorylation);GO:0007165(signal transduction);GO:0008074(guanylate cyclase complex, soluble);GO:0016021(integral component of membrane);GO:0035556(intracellular signal trans…	00230(Purine metabolism);04744(Phototransduction)	K12322	EC:4.6.1.2	retinal guanylyl cyclase 2 [Gallus gallus]	protein_coding	0.0001	0.0001	0.0001	0.0001	0.0001	0.0001	0.0001	0.0001	0	0	0	0	0	0	0	0
ENSGALG00000000811	chr11	19722896	19730099	-	IST1	ENSGALT00000086981	GO:0000910(cytokinesis);GO:0002230(positive regulation of defense response to virus by host);GO:0005793(endoplasmic reticulum-Golgi intermediate compartment);GO:0005813(centrosome);GO:0005829(cytosol);GO:0009838(abscission);GO:0015031(protein transport);GO:0019076(viral release from host cell);GO:0045862(positive regulation of proteolysis);GO:0046745(viral capsid secondary envelopment);GO:0048672…	04144(Endocytosis)	K19476	NA	hypothetical protein CIB84_001005, partial [Bambusicola thoracicus]	protein_coding	53.0627	55.1754	56.8016	56.779	51.496	56.4757	55.6687	49.3264	8517	7745	8673	6023	8973	8253	9000	9219
ENSGALG00000000812	chr28	2082439	2086009	-	OAZ1	ENSGALT00000082265	GO:0005829(cytosol);GO:0006595(polyamine metabolic process);GO:0008073(ornithine decarboxylase inhibitor activity);GO:0043086(negative regulation of catalytic activity);GO:0045732(positive regulation of protein catabolic process);GO:0090316(positive regulation of intracellular protein transport);GO:1902268(negative regulation of polyamine transmembrane transport)	NA	NA	NA	ornithine decarboxylase antizyme 1 [Gallus gallus]	protein_coding	801.482	824.753	781.349	785.475	853.914	822.227	799.479	816.313	37355	29825	32944	26363	35848	32629	32743	33731
ENSGALG00000000814	chr23	1662541	1687966	+	HNRNPR	ENSGALT00000069141;ENSGALT00000001185;ENSGALT00000025522	GO:0000166(nucleotide binding);GO:0003676(nucleic acid binding);GO:0005654(nucleoplasm);GO:0071013(catalytic step 2 spliceosome);GO:0071013(catalytic step 2 spliceosome)	NA	NA	NA	Heterogeneous nuclear ribonucleoprotein R [Lonchura striata domestica];heterogeneous nuclear ribonucleoprotein R isoform X3 [Numida meleagris]	protein_coding	102.353	103.177	102.815	104.732	99.5498	100.306	98.0695	99.0414	19070	15934	17697	14008	20047	17875	18867	19695
ENSGALG00000000816	chr26	2390184	2469656	+	ENSGALG00000000816	ENSGALT00000093712;ENSGALT00000108265;ENSGALT00000093418;ENSGALT00000001189	GO:0005654(nucleoplasm);GO:0005737(cytoplasm);GO:0007165(signal transduction);GO:0005096(GTPase activator activity);GO:0005743(mitochondrial inner membrane);GO:0005829(cytosol);GO:0014069(postsynaptic density);GO:0021816(extension of a leading process involved in cell motility in cerebral cortex radial glia guided migration);GO:0030336(negative regulation of cell migration);GO:0042803(protein hom…	NA	NA	NA	SLIT-ROBO Rho GTPase-activating protein 2 isoform X4 [Gallus gallus];SLIT-ROBO Rho GTPase-activating protein 2 isoform X3 [Gallus gallus]	protein_coding	8.28727	8.33892	8.10276	8.75349	9.11779	8.97821	8.67473	9.62137	2837	2316	2541	2210	2635	2346	2414	2673
ENSGALG00000000817	chr11	19730464	19742076	+	ZNF821	ENSGALT00000096806;ENSGALT00000001191;ENSGALT00000097123;ENSGALT00000101837	GO:0003700(DNA binding transcription factor activity);GO:0044212(transcription regulatory region DNA binding);GO:0045944(positive regulation of transcription by RNA polymerase II);GO:0046872(metal ion binding);GO:0046872(metal ion binding)	NA	NA	NA	zinc finger protein 821 isoform X2 [Gallus gallus];zinc finger protein 821 isoform X1 [Gallus gallus]	protein_coding	7.72077	8.44738	7.77539	7.80111	6.77968	7.24519	7.1429	7.06347	999	885	991	768	1163	1124	1097	1127
ENSGALG00000000818	chr1	195032674	195039220	+	ENSGALG00000000818	ENSGALT00000001192	GO:0016021(integral component of membrane)	NA	NA	NA	leucine-rich repeat-containing protein 32 [Gallus gallus]	protein_coding	1.77377	1.32837	1.66314	1.61611	1.53853	1.25005	1.50663	1.19737	220	148	203	127	259	172	228	227
ENSGALG00000000820	chr23	1741624	1757003	+	ENSGALG00000000820	ENSGALT00000001194	GO:0004993(G-protein coupled serotonin receptor activity);GO:0005887(integral component of plasma membrane);GO:0007193(adenylate cyclase-inhibiting G-protein coupled receptor signaling pathway);GO:0007210(serotonin receptor signaling pathway);GO:0007268(chemical synaptic transmission);GO:0009636(response to toxic substance);GO:0014827(intestine smooth muscle contraction);GO:0040012(regulation of …	04080(Neuroactive ligand-receptor interaction)	K04153	NA	5-hydroxytryptamine receptor 1D [Gallus gallus]	protein_coding	1.26674	0.985626	1.41282	1.33816	0.750578	1.15611	1.14592	0.99477	157	201	226	154	271	187	283	275
ENSGALG00000000824	chr27	3764703	3768368	+	ENSGALG00000000824	ENSGALT00000092854;ENSGALT00000001199	GO:0004674(protein serine/threonine kinase activity);GO:0005524(ATP binding);GO:0006468(protein phosphorylation);GO:0006468(protein phosphorylation)	04371(Apelin signaling pathway);04020(Calcium signaling pathway);04510(Focal adhesion);04810(Regulation of actin cytoskeleton);04270(Vascular smooth muscle contraction);04270(Vascular smooth muscle contraction)	K00907	EC:2.7.11.18	hypothetical protein CIB84_006008 [Bambusicola thoracicus]	protein_coding	0.0232043	0.0001	0.0459858	0.0001	0.0001	0.0001	0.0001	0.0001	0	0	0	0	3	0	6	0
ENSGALG00000000830	chr1	195145039	195161469	-	ENSGALG00000000830	ENSGALT00000068177	GO:0005654(nucleoplasm)	NA	NA	NA	LOW QUALITY PROTEIN: BRCA2-interacting transcriptional repressor EMSY [Gallus gallus]	protein_coding	5.78363	3.39427	5.5564	5.95371	5.55204	4.63529	4.81831	4.33018	291	202	238	168	310	161	279	306
ENSGALG00000000835	chr28	2118169	2124677	+	PLEKHJ1	ENSGALT00000041212	GO:0001881(receptor recycling);GO:0005769(early endosome);GO:0005802(trans-Golgi network);GO:0005829(cytosol);GO:0007032(endosome organization);GO:0042147(retrograde transport, endosome to Golgi);GO:0055037(recycling endosome)	NA	NA	NA	pleckstrin homology domain-containing family J member 1 [Gallus gallus]	protein_coding	24.5236	25.3048	26.4684	25.5403	22.7893	23.2001	23.3657	24.0117	4020	3394	3883	3127	4423	4037	4473	4423
ENSGALG00000000836	chr25	313422	315503	-	RFX5	ENSGALT00000001226	GO:0000122(negative regulation of transcription by RNA polymerase II);GO:0000978(RNA polymerase II proximal promoter sequence-specific DNA binding);GO:0003700(DNA binding transcription factor activity);GO:0005634(nucleus);GO:0006357(regulation of transcription by RNA polymerase II)	NA	NA	NA	DNA-binding protein RFX5 [Gallus gallus]	protein_coding	2.68885	4.6001	4.4465	4.38758	3.72367	3.79104	3.31239	4.54691	200	169	168	180	148	223	229	231
ENSGALG00000000838	chr1	195171182	195183627	+	THAP12	ENSGALT00000001229	GO:0000981(RNA polymerase II transcription factor activity, sequence-specific DNA binding);GO:0003677(DNA binding);GO:0005654(nucleoplasm);GO:0005737(cytoplasm);GO:0006357(regulation of transcription by RNA polymerase II);GO:0046983(protein dimerization activity)	NA	NA	NA	52 kDa repressor of the inhibitor of the protein kinase [Gallus gallus]	protein_coding	5.29091	6.7341	7.09	6.66632	4.9726	5.57227	5.27628	4.82454	1192	1108	1191	854	1297	1460	1628	1568
ENSGALG00000000839	chr1	195315169	195341425	+	WNT11	ENSGALT00000001231	GO:0001837(epithelial to mesenchymal transition);GO:0005096(GTPase activator activity);GO:0005109(frizzled binding);GO:0005615(extracellular space);GO:0005737(cytoplasm);GO:0006468(protein phosphorylation);GO:0008285(negative regulation of cell proliferation);GO:0010628(positive regulation of gene expression);GO:0010629(negative regulation of gene expression);GO:0016477(cell migration);GO:0030182…	04310(Wnt signaling pathway);04150(mTOR signaling pathway);04916(Melanogenesis)	K01384	NA	protein Wnt-11 isoform X1 [Numida meleagris]	protein_coding	0.0001	0.0001	0.0001	0.0001	0.0001	0.0001	0.0001	0.0001	0	0	0	0	0	0	0	0
ENSGALG00000000843	chr28	2130010	2185378	-	DOT1L	ENSGALT00000001236;ENSGALT00000076799;ENSGALT00000072072;ENSGALT00000049118	GO:0005654(nucleoplasm);GO:0006342(chromatin silencing);GO:0008134(transcription factor binding);GO:0031151(histone methyltransferase activity (H3-K79 specific));GO:0034729(histone H3-K79 methylation);GO:0046425(regulation of JAK-STAT cascade);GO:0051726(regulation of cell cycle);GO:2000677(regulation of transcription regulatory region DNA binding);GO:2000677(regulation of transcription regulator…	00310(Lysine degradation);00310(Lysine degradation)	K11427	EC:2.1.1.43	histone-lysine N-methyltransferase, H3 lysine-79 specific isoform X5 [Gallus gallus];histone-lysine N-methyltransferase, H3 lysine-79 specific isoform X1 [Gallus gallus]	protein_coding	44.78	48.6988	50.3853	49.0997	41.9304	47.3897	45.5089	44.2891	19606	18374	20045	15289	21409	20594	22570	22538
ENSGALG00000000845	chr1	195484990	195565945	-	UVRAG	ENSGALT00000036390;ENSGALT00000107741;ENSGALT00000082338	GO:0000149(SNARE binding);GO:0000323(lytic vacuole);GO:0005764(lysosome);GO:0005768(endosome);GO:0005769(early endosome);GO:0005770(late endosome);GO:0005783(endoplasmic reticulum);GO:0005813(centrosome);GO:0006890(retrograde vesicle-mediated transport, Golgi to ER);GO:0006914(autophagy);GO:0007051(spindle organization);GO:0007059(chromosome segregation);GO:0010508(positive regulation of autophag…	04140(Autophagy - animal);04140(Autophagy - animal)	K21249	NA	UV radiation resistance-associated gene protein [Gallus gallus];PREDICTED: UV radiation resistance-associated gene protein isoform X3 [Aquila chrysaetos canadensis];UV radiation resistance-associated gene protein isoform X1 [Gallus gallus]	protein_coding	8.04275	7.22024	7.08487	7.85226	7.06107	7.46064	8.55502	7.32802	1227	1075	1400	940	1429	1135	1180	1339
ENSGALG00000000847	chr17	10706132	10748976	+	GARNL3	ENSGALT00000038633;ENSGALT00000094799;ENSGALT00000102676;ENSGALT00000104302;ENSGALT00000103884;ENSGALT00000001243	GO:0005096(GTPase activator activity);GO:0043547(positive regulation of GTPase activity);GO:0051056(regulation of small GTPase mediated signal transduction);GO:0051056(regulation of small GTPase mediated signal transduction)	04015(Rap1 signaling pathway);04015(Rap1 signaling pathway)	K17703	NA	GTPase-activating Rap/Ran-GAP domain-like protein 3 [Gallus gallus];GTPase-activating Rap/Ran-GAP domain-like protein 3 isoform X4 [Gallus gallus];GTPase-activating Rap/Ran-GAP domain-like protein 3 isoform X3 [Gallus gallus]	protein_coding	26.5202	24.6797	24.8752	24.929	26.9063	27.407	24.8421	25.8813	7036	5943	6119	4997	7091	5836	6230	6399
ENSGALG00000000848	chr11	19764265	19793120	+	AP1G1	ENSGALT00000001245	GO:0005794(Golgi apparatus);GO:0005829(cytosol);GO:0006886(intracellular protein transport);GO:0017137(Rab GTPase binding);GO:0019894(kinesin binding);GO:0030131(clathrin adaptor complex);GO:0030136(clathrin-coated vesicle);GO:0030742(GTP-dependent protein binding);GO:0035646(endosome to melanosome transport);GO:0043323(positive regulation of natural killer cell degranulation);GO:0055037(recyclin…	04142(Lysosome)	K12391	NA	AP-1 complex subunit gamma-1 isoform X1 [Gallus gallus]	protein_coding	49.8237	49.1527	52.1192	50.4961	51.1584	54.0444	52.6797	49.929	8465	7415	8211	6099	8429	7355	8261	8202
ENSGALG00000000853	chr17	10683005	10692783	+	SLC2A8	ENSGALT00000001251	GO:0001666(response to hypoxia);GO:0005351(carbohydrate:proton symporter activity);GO:0005355(glucose transmembrane transporter activity);GO:0005536(glucose binding);GO:0005765(lysosomal membrane);GO:0005887(integral component of plasma membrane);GO:0008286(insulin receptor signaling pathway);GO:0046323(glucose import);GO:1904659(glucose transmembrane transport)	NA	NA	NA	solute carrier family 2, facilitated glucose transporter member 8 [Gallus gallus]	protein_coding	16.6962	15.1192	15.3536	13.8479	15.8442	15.7847	14.9306	16.5394	2604	2151	2311	2007	2805	2247	2417	2234
ENSGALG00000000855	chr23	1832025	1846206	-	ZMPSTE24	ENSGALT00000084170	GO:0004222(metalloendopeptidase activity);GO:0006998(nuclear envelope organization);GO:0016021(integral component of membrane);GO:0030327(prenylated protein catabolic process);GO:0070062(extracellular exosome);GO:0071586(CAAX-box protein processing)	00900(Terpenoid backbone biosynthesis)	K06013	EC:3.4.24.84	CAAX prenyl protease 1 homolog [Gallus gallus]	protein_coding	71.3943	69.8847	69.0948	70.0236	61.4009	65.6283	64.5773	59.8992	10271	9103	10175	7397	12210	10572	11071	11498
ENSGALG00000000856	chr26	2507117	2516979	-	EIF2D	ENSGALT00000001255	GO:0001731(formation of translation preinitiation complex);GO:0002192(IRES-dependent translational initiation of linear mRNA);GO:0003743(translation initiation factor activity);GO:0005634(nucleus);GO:0022627(cytosolic small ribosomal subunit);GO:0032790(ribosome disassembly)	NA	NA	NA	eukaryotic translation initiation factor 2D [Gallus gallus]	protein_coding	8.60236	9.41711	8.93779	9.43501	9.435	8.5136	9.52799	9.10597	1687	1262	1605	1202	1573	1523	1531	1656
ENSGALG00000000857	chr27	3728837	3739621	+	NMT1	ENSGALT00000087160	GO:0001701(in utero embryonic development);GO:0004379(glycylpeptide N-tetradecanoyltransferase activity);GO:0005737(cytoplasm);GO:0005739(mitochondrion);GO:0005829(cytosol);GO:0005886(plasma membrane);GO:0006499(N-terminal protein myristoylation);GO:0015629(actin cytoskeleton);GO:0018008(N-terminal peptidyl-glycine N-myristoylation);GO:0019107(myristoyltransferase activity);GO:0019898(extrinsic c…	NA	NA	NA	glycylpeptide N-tetradecanoyltransferase 1 [Gallus gallus]	protein_coding	20.9545	19.458	20.2402	21.2648	21.864	19.7162	18.6589	22.8335	3791	2835	3048	2923	3715	3051	3362	3620
ENSGALG00000000862	chr23	1849996	1879738	-	RLF	ENSGALT00000001264;ENSGALT00000095751	GO:0003676(nucleic acid binding);GO:0015074(DNA integration);GO:0046872(metal ion binding);GO:0051276(chromosome organization);GO:0051276(chromosome organization)	NA	NA	NA	zinc finger protein Rlf isoform X1 [Gallus gallus]	protein_coding	21.1367	21.2669	22.8259	22.8568	19.4696	20.4838	19.9249	19.2441	8030	7006	7741	5860	8914	7933	9019	9255
ENSGALG00000000863	chr26	2516995	2523234	+	DYRK3	ENSGALT00000001265	GO:0000287(magnesium ion binding);GO:0004674(protein serine/threonine kinase activity);GO:0005524(ATP binding);GO:0005634(nucleus);GO:0006468(protein phosphorylation);GO:0030218(erythrocyte differentiation)	NA	NA	NA	dual specificity tyrosine-phosphorylation-regulated kinase 3 isoform X2 [Gallus gallus]	protein_coding	5.42906	5.23498	4.34881	4.61556	4.24201	5.25189	4.84724	5.67079	526	540	566	519	688	587	516	561
ENSGALG00000000864	chr17	10673254	10682819	-	FBXW2	ENSGALT00000001266	GO:0000209(protein polyubiquitination);GO:0004842(ubiquitin-protein transferase activity);GO:0005515(protein binding);GO:0005829(cytosol);GO:0006464(cellular protein modification process);GO:0006508(proteolysis);GO:0016567(protein ubiquitination);GO:0043687(post-translational protein modification)	NA	NA	NA	F-box/WD repeat-containing protein 2 isoform X1 [Gallus gallus]	protein_coding	30.8789	29.9482	30.3432	29.3058	29.8093	30.0651	27.5593	29.072	6657	5567	5797	4793	7050	6048	6491	6424
ENSGALG00000000866	chr25	342332	352320	-	SELENBP1	ENSGALT00000001276;ENSGALT00000085513	GO:0008430(selenium binding);GO:0008430(selenium binding)	NA	NA	NA	selenium-binding protein 1 [Gallus gallus]	protein_coding	8.02148	7.05753	7.30794	7.26775	10.8278	9.26996	8.88088	9.65004	1491	1059	1152	981	1129	880	964	983
ENSGALG00000000868	chr1	195591204	195602075	-	RNF121	ENSGALT00000083094;ENSGALT00000001279	GO:0000139(Golgi membrane);GO:0005789(endoplasmic reticulum membrane);GO:0030433(ubiquitin-dependent ERAD pathway);GO:0030968(endoplasmic reticulum unfolded protein response);GO:0061630(ubiquitin protein ligase activity);GO:0008270(zinc ion binding);GO:0016021(integral component of membrane);GO:0016567(protein ubiquitination);GO:0016567(protein ubiquitination)	NA	NA	NA	RING finger protein 121 isoform X1 [Gallus gallus]	protein_coding	8.52027	8.6625	12.0275	11.768	9.57135	9.47613	11.3167	9.85576	854	702	952	649	778	700	1028	1031
ENSGALG00000000870	chr27	3718449	3728829	-	DCAKD	ENSGALT00000095210;ENSGALT00000049534	GO:0004140(dephospho-CoA kinase activity);GO:0005524(ATP binding);GO:0005739(mitochondrion);GO:0015937(coenzyme A biosynthetic process);GO:0016021(integral component of membrane);GO:0016310(phosphorylation);GO:0016310(phosphorylation)	NA	NA	NA	PREDICTED: dephospho-CoA kinase domain-containing protein isoform X3 [Coturnix japonica]	protein_coding	1.07585	0.971048	0.903943	1.34683	1.01656	1.5231	1.24471	1.40601	163	203	188	167	177	142	140	212
ENSGALG00000000871	chr1	195574183	195575079	-	ART1	ENSGALT00000001284	GO:0003956(NAD(P)+-protein-arginine ADP-ribosyltransferase activity);GO:0006471(protein ADP-ribosylation)	NA	NA	NA	ADP-ribosyltransferase 1 precursor [Gallus gallus]	protein_coding	0.0001	0.0001	0.0001	0.0001	0.0001	0.0001	0.0001	0.0001	0	0	0	0	0	0	0	0
ENSGALG00000000875	chr11	19798257	19824250	+	PHLPP2	ENSGALT00000001289	GO:0003824(catalytic activity);GO:0005737(cytoplasm)	NA	NA	NA	PH domain leucine-rich repeat-containing protein phosphatase 2 isoform X1 [Gallus gallus]	protein_coding	15.4689	15.4146	17.8362	17.0082	16.0866	15.8668	16.3358	15.3607	4527	3703	4331	3191	4451	3923	4808	4699
ENSGALG00000000881	chr23	1915119	1919682	-	GPATCH3	ENSGALT00000001295	GO:0003676(nucleic acid binding)	NA	NA	NA	G patch domain-containing protein 3 [Gallus gallus]	protein_coding	19.8542	18.8701	20.5704	20.6223	17.3669	16.5065	17.4261	17.9922	1984	1563	1875	1517	2319	1949	2251	2312
ENSGALG00000000883	chr26	2535306	2553032	+	MAPKAPK2	ENSGALT00000001297	GO:0000165(MAPK cascade);GO:0002224(toll-like receptor signaling pathway);GO:0004683(calmodulin-dependent protein kinase activity);GO:0005516(calmodulin binding);GO:0005524(ATP binding);GO:0005634(nucleus);GO:0005654(nucleoplasm);GO:0005737(cytoplasm);GO:0005813(centrosome);GO:0006954(inflammatory response);GO:0009931(calcium-dependent protein serine/threonine kinase activity);GO:0018105(peptidyl…	04010(MAPK signaling pathway);04370(VEGF signaling pathway);04218(Cellular senescence);04625(C-type lectin receptor signaling pathway)	K04443	EC:2.7.11.1	MAP kinase-activated protein kinase 2 isoform X1 [Gallus gallus]	protein_coding	100.306	95.1223	101.583	103.223	106.125	103.938	110.158	106.774	8459	6870	8271	6283	8175	6857	7757	8077
ENSGALG00000000884	chr13	1686038	1715067	+	CXXC5	ENSGALT00000001298	GO:0000122(negative regulation of transcription by RNA polymerase II);GO:0005654(nucleoplasm);GO:0005737(cytoplasm);GO:0007165(signal transduction);GO:0008134(transcription factor binding);GO:0008270(zinc ion binding);GO:0043123(positive regulation of I-kappaB kinase/NF-kappaB signaling);GO:0043565(sequence-specific DNA binding)	04310(Wnt signaling pathway)	K03344	NA	PREDICTED: CXXC-type zinc finger protein 5 isoform X1 [Meleagris gallopavo]	protein_coding	8.80601	7.17636	6.71655	7.26267	7.27191	6.42524	6.13342	7.95938	1049	769	834	848	1299	937	929	1029
ENSGALG00000000887	chr23	1920776	1923230	-	NR0B2	ENSGALT00000001301	GO:0000122(negative regulation of transcription by RNA polymerase II);GO:0003677(DNA binding);GO:0003707(steroid hormone receptor activity);GO:0003714(transcription corepressor activity);GO:0005634(nucleus);GO:0005737(cytoplasm);GO:0006351(transcription, DNA-templated);GO:0007219(Notch signaling pathway);GO:0008134(transcription factor binding);GO:0010628(positive regulation of gene expression);G…	NA	NA	NA	nuclear receptor subfamily 0 group B member 2 [Gallus gallus]	protein_coding	0.210126	0.274379	0.35266	0.346042	0.163462	0.433841	0.114713	0.230396	23	49	15	24	30	34	46	47
ENSGALG00000000891	chr19	500330	504124	+	NSUN5	ENSGALT00000001309	GO:0005730(nucleolus);GO:0008168(methyltransferase activity);GO:0032259(methylation)	NA	NA	NA	probable 28S rRNA (cytosine-C(5))-methyltransferase [Gallus gallus]	protein_coding	8.08031	7.24018	8.61702	7.80159	5.96277	8.72545	6.75679	5.77992	945	1146	1008	676	1309	1037	1308	1213
ENSGALG00000000892	chr26	2562702	2564995	-	IL10	ENSGALT00000001312	GO:0002740(negative regulation of cytokine secretion involved in immune response);GO:0002826(negative regulation of T-helper 1 type immune response);GO:0002875(negative regulation of chronic inflammatory response to antigenic stimulus);GO:0002904(positive regulation of B cell apoptotic process);GO:0005125(cytokine activity);GO:0005576(extracellular region);GO:0005615(extracellular space);GO:00069…	04068(FoxO signaling pathway);04060(Cytokine-cytokine receptor interaction);04625(C-type lectin receptor signaling pathway);04672(Intestinal immune network for IgA production)	K05443	NA	PREDICTED: interleukin-10 [Coturnix japonica]	protein_coding	0.0001	0.0001	0.0001	0.0001	0.0001	0.0001	0.0001	0.0001	0	0	0	0	0	0	0	0
ENSGALG00000000893	chr11	19836052	19846702	+	TAT	ENSGALT00000001314	GO:0004838(L-tyrosine:2-oxoglutarate aminotransferase activity);GO:0005739(mitochondrion);GO:0006103(2-oxoglutarate metabolic process);GO:0006536(glutamate metabolic process);GO:0006572(tyrosine catabolic process);GO:0009058(biosynthetic process);GO:0030170(pyridoxal phosphate binding)	00270(Cysteine and methionine metabolism);00350(Tyrosine metabolism);00360(Phenylalanine metabolism);00400(Phenylalanine, tyrosine and tryptophan biosynthesis);00130(Ubiquinone and other terpenoid-quinone biosynthesis)	K00815	EC:2.6.1.5	tyrosine aminotransferase [Gallus gallus]	protein_coding	0.553312	0.30963	0.587947	0.613609	0.266783	0.638499	0.351566	0.163215	45	89	56	21	95	47	95	101
ENSGALG00000000895	chr23	1924584	1933500	+	NUDC	ENSGALT00000001317	GO:0005737(cytoplasm)	NA	NA	NA	nuclear migration protein nudC [Gallus gallus]	protein_coding	174.096	179.21	174	181.528	161.529	173.604	165.732	166.357	23453	20901	22667	17832	25844	23532	24201	25873
ENSGALG00000000901	chr11	19856230	19857745	+	ENSGALG00000000901	ENSGALT00000001323	GO:0000139(Golgi membrane);GO:0001517(N-acetylglucosamine 6-O-sulfotransferase activity);GO:0005802(trans-Golgi network);GO:0005975(carbohydrate metabolic process);GO:0006044(N-acetylglucosamine metabolic process);GO:0006477(protein sulfation);GO:0016021(integral component of membrane)	00533(Glycosaminoglycan biosynthesis - keratan sulfate)	K04746	EC:2.8.2.-	carbohydrate sulfotransferase 4 [Gallus gallus]	protein_coding	0.144242	0.41821	0.320897	0.321156	0.139976	0.13265	0.312011	0.291853	11	9	23	17	12	29	24	25
ENSGALG00000000902	chr23	1939316	1944798	-	KDF1	ENSGALT00000001324	GO:0003334(keratinocyte development);GO:0005938(cell cortex);GO:0010482(regulation of epidermal cell division);GO:0010839(negative regulation of keratinocyte proliferation);GO:0016331(morphogenesis of embryonic epithelium);GO:0030054(cell junction);GO:0031252(cell leading edge);GO:0045606(positive regulation of epidermal cell differentiation);GO:0048589(developmental growth);GO:0060887(limb epide…	NA	NA	NA	keratinocyte differentiation factor 1 [Gallus gallus]	protein_coding	0.209505	0.066604	0.190366	0.185308	0.0001	0.0001	0.0001	0.202803	0	0	0	22	31	9	27	26
ENSGALG00000000903	chr11	19863899	19867114	-	TERF2IP	ENSGALT00000001325	GO:0003677(DNA binding)	NA	NA	NA	telomeric repeat-binding factor 2-interacting protein 1 [Numida meleagris]	protein_coding	35.328	33.8209	34.3024	37.0593	36.8828	36.4683	34.9872	35.1904	6316	5178	5644	4449	6185	5238	5627	6229
ENSGALG00000000905	chr25	383948	386254	-	PSMB4	ENSGALT00000029152	GO:0001530(lipopolysaccharide binding);GO:0002862(negative regulation of inflammatory response to antigenic stimulus);GO:0004298(threonine-type endopeptidase activity);GO:0005634(nucleus);GO:0005737(cytoplasm);GO:0005839(proteasome core complex);GO:0051603(proteolysis involved in cellular protein catabolic process);GO:0070062(extracellular exosome)	03050(Proteasome)	K02736	EC:3.4.25.1	proteasome subunit beta type-4 [Gallus gallus]	protein_coding	293.711	301.789	295.051	298.67	283.051	283.48	290.988	290.168	17510	14541	16957	13252	18577	16884	17485	18137
ENSGALG00000000906	chr17	10574805	10660252	+	RALGPS1	ENSGALT00000092370;ENSGALT00000051891;ENSGALT00000054976;ENSGALT00000097803;ENSGALT00000001330;ENSGALT00000049922;ENSGALT00000106384	GO:0005622(intracellular);GO:0007264(small GTPase mediated signal transduction);GO:0008321(Ral guanyl-nucleotide exchange factor activity);GO:0032485(regulation of Ral protein signal transduction);GO:0043547(positive regulation of GTPase activity);GO:0043547(positive regulation of GTPase activity)	04014(Ras signaling pathway);04010(MAPK signaling pathway);04010(MAPK signaling pathway)	K12326	NA	ras-specific guanine nucleotide-releasing factor RalGPS1 isoform X2 [Gallus gallus];ras-specific guanine nucleotide-releasing factor RalGPS1 isoform X1 [Gallus gallus]	protein_coding	3.02239	2.88955	2.64463	3.37141	3.13445	3.3262	3.15078	3.02047	871	767	825	621	859	727	705	921
ENSGALG00000000907	chr11	19866566	19879472	+	KARS	ENSGALT00000001334;ENSGALT00000047563	GO:0003676(nucleic acid binding);GO:0004824(lysine-tRNA ligase activity);GO:0005524(ATP binding);GO:0005739(mitochondrion);GO:0006430(lysyl-tRNA aminoacylation);GO:0015630(microtubule cytoskeleton);GO:0015630(microtubule cytoskeleton)	00970(Aminoacyl-tRNA biosynthesis);00970(Aminoacyl-tRNA biosynthesis)	K04567	EC:6.1.1.6	lysine--tRNA ligase [Gallus gallus];lysine--tRNA ligase isoform X2 [Gallus gallus]	protein_coding	149.593	134.908	134.656	139.797	134.619	141.274	133.008	140.018	27350	23800	25455	21001	31073	24788	26207	27881
[truncated: 23,605 more rows]
